# Supplementary material for: Global warming-induced Asian hydrological climate transition across the Miocene–Pliocene boundary
Source: Nat Commun. 2021 Nov 26;12:6935. doi: 10.1038/s41467-021-27054-5 (PMC8626456; doi:10.1038/s41467-021-27054-5)
Supplement: Supplementary file 4 — Supplementary Data 1 [file 41467_2021_27054_MOESM4_ESM.xlsx]

## Sheet: Sheet1
Depth (m)	Youngest tuned age model (Ma)	Oldest tuned age model (Ma)	Selected age model (Ma)	Rb/Sr	lightness (%)	Al/Na
1.4	3.41	3.52	3.42	0.98807	49.15	22.4118
1.42	3.4115	3.52088	3.4214	0.942095	49.37	19.9448
1.44	3.413	3.52175	3.4228	0.978003	49.11	20.5858
1.46	3.4145	3.52263	3.4242	0.951227	49.5	19.6037
1.48	3.416	3.5235	3.4256	0.946264	49.43	19.7231
1.5	3.4175	3.52438	3.427	0.933703	49.58	20.108
1.52	3.419	3.52525	3.4284	0.993996	49.17	21.2194
1.54	3.4205	3.52612	3.4298	0.995479	49.24	21.0353
1.56	3.422	3.527	3.4312	0.955961	49.3	20.6428
1.58	3.4235	3.52787	3.4326	0.938519	49.39	19.6551
1.6	3.425	3.52875	3.434	0.943138	49.29	20.1144
1.62	3.4265	3.52962	3.4354	0.951228	49.13	20.053
1.64	3.428	3.5305	3.4368	0.917037	49.65	19.0575
1.66	3.4295	3.53138	3.4382	0.977268	49.66	19.535
1.68	3.431	3.53225	3.4396	0.97828	49.26	20.7926
1.7	3.4325	3.53313	3.441	1.01416	48.95	22.0825
1.72	3.434	3.534	3.4424	0.92167	49.38	19.1193
1.74	3.4355	3.53487	3.4438	0.991642	48.86	21.3514
1.76	3.437	3.53575	3.4452	0.969046	49.23	21.381
1.78	3.4385	3.53662	3.4466	0.992481	49.23	21.6051
1.8	3.44	3.5375	3.448	0.864978	49.74	18.8755
1.82	3.4415	3.53837	3.4494	0.934631	49.33	20.9148
1.84	3.443	3.53925	3.4508	0.974625	49.18	21.5091
1.86	3.4445	3.54013	3.4522	1.02979	49.62	21.2183
1.88	3.446	3.541	3.4536	1.03405	48.98	20.4998
1.9	3.4475	3.54188	3.455	0.993645	49.06	20.8232
1.92	3.449	3.54275	3.4564	0.994538	48.8	20.9447
1.94	3.4505	3.54363	3.4578	0.976601	48.78	21.9845
1.96	3.452	3.5445	3.4592	0.905396	49.06	19.6584
1.98	3.4535	3.54537	3.4606	1.00668	48.85	21.4056
2	3.455	3.54625	3.462	0.963938	48.87	20.8224
2.02	3.4565	3.54712	3.4634	0.864514	49.33	20.5144
2.04	3.458	3.548	3.4648	0.985664	49.2	20.4646
2.06	3.4595	3.54887	3.4662	0.97722	49.05	21.8302
2.08	3.461	3.54975	3.4676	0.973087	49	20.6127
2.1	3.4625	3.55063	3.469	0.964611	49.13	20.6723
2.12	3.464	3.5515	3.4704	0.9488	49.23	20.5235
2.14	3.4655	3.55238	3.4718	0.95145	49.24	20.4945
2.16	3.467	3.55325	3.4732	0.993528	49.14	20.8229
2.18	3.4685	3.55412	3.4746	0.990897	49.13	21.2878
2.2	3.47	3.555	3.476	0.953734	49.33	20.1123
2.22	3.4715	3.55587	3.4774	0.96469	49.2	20.9142
2.24	3.473	3.55675	3.4788	0.972635	49.23	20.5526
2.26	3.4745	3.55762	3.4802	1.04864	48.46	24.0685
2.28	3.476	3.5585	3.4816	0.938311	49.48	20.853
2.3	3.4775	3.55938	3.483	0.980546	48.85	22.5973
2.32	3.479	3.56025	3.4844	1.00416	49.26	22.4632
2.34	3.4805	3.56113	3.4858	1.00677	49.21	22.2933
2.36	3.482	3.562	3.4872	1.01219	49.26	22.8154
2.38	3.4835	3.56288	3.4886	0.998928	49.11	22.2699
2.4	3.485	3.56375	3.49	1.02481	49.24	22.1972
2.42	3.4865	3.56462	3.4914	1.01067	48.95	22.1851
2.44	3.488	3.5655	3.4928	1.04662	48.74	23.3372
2.46	3.4895	3.56637	3.4942	1.01431	48.87	22.6732
2.48	3.491	3.56725	3.4956	0.814247	50.09	20.6624
2.5	3.4925	3.56813	3.497	0.973087	48.97	20.6127
2.52	3.494	3.569	3.4984	0.964611	49.23	20.6723
2.54	3.4955	3.56988	3.4998	0.9488	49.23	20.5235
2.56	3.497	3.57075	3.5012	0.95145	49.48	20.4945
2.58	3.4985	3.57163	3.5026	0.993528	49.19	20.8229
2.6	3.5	3.5725	3.504	0.990897	49.05	21.2878
2.62	3.5015	3.57337	3.5054	0.953734	49.28	20.1123
2.64	3.503	3.57425	3.5068	0.96469	49.42	20.9142
2.66	3.5045	3.57512	3.5082	0.972635	48.83	20.5526
2.68	3.506	3.576	3.5096	1.04864	49.05	24.0685
2.7	3.5075	3.57687	3.511	0.938311	48.67	20.853
2.72	3.509	3.57775	3.5124	0.980546	48.81	22.5973
2.74	3.5105	3.57863	3.5138	1.00416	48.94	22.4632
2.76	3.512	3.5795	3.5152	1.00677	49.03	22.2933
2.78	3.5135	3.58038	3.5166	1.01219	48.88	22.8154
2.8	3.515	3.58125	3.518	0.998928	49.05	22.2699
2.82	3.5165	3.58213	3.5194	1.02481	49.03	22.1972
2.84	3.518	3.583	3.5208	1.01067	49.43	22.1851
2.86	3.5195	3.58387	3.5222	1.04662	49.41	23.3372
2.88	3.521	3.58475	3.5236	1.01431	49.45	22.6732
2.9	3.5225	3.58562	3.525	0.814247	49.4	20.6624
2.92	3.524	3.5865	3.5264	0.989631	49.38	23.0792
2.94	3.5255	3.58738	3.5278	0.997015	49.16	22.1012
2.96	3.527	3.58825	3.5292	0.94024	49.55	21.0388
2.98	3.5285	3.58913	3.5306	1.03739	49.68	22.1533
3	3.53	3.59	3.532	1.02632	49.87	22.592
3.02	3.53105	3.59224	3.53304	1.02713	49.81	23.0185
3.04	3.53209	3.59448	3.53409	1.05981	49.91	22.1612
3.06	3.53313	3.59672	3.53513	1.04232	49.51	22.2977
3.08	3.53418	3.59896	3.53618	1.0726	49.62	24.2963
3.1	3.53522	3.60119	3.53722	0.995455	49.71	22.3573
3.12	3.53627	3.60343	3.53827	1.05157	49.51	23.5777
3.14	3.53731	3.60567	3.53931	1.07572	49.78	24.7262
3.16	3.53836	3.60791	3.54036	1.0772	49.69	24.6341
3.18	3.5394	3.61015	3.5414	1.04034	49.58	22.75
3.2	3.54045	3.61239	3.54245	1.07729	49.8	25.0405
3.22	3.54149	3.61463	3.54349	1.05226	49.72	24.7786
3.24	3.54254	3.61687	3.54454	1.10967	49.67	24.7006
3.26	3.54358	3.6191	3.54558	1.05314	49.51	24.9143
3.28	3.54463	3.62134	3.54663	1.06333	49.5	23.6306
3.3	3.54567	3.62358	3.54767	1.03869	49.77	22.8927
3.32	3.54672	3.62582	3.54872	1.03253	49.7	22.9
3.34	3.54776	3.62806	3.54976	1.04325	49.75	22.6845
3.36	3.54881	3.6303	3.55081	1.09606	49.89	22.4261
3.38	3.54985	3.63254	3.55185	1.05731	49.53	21.6677
3.4	3.5509	3.63478	3.5529	1.04331	49.6	20.1793
3.42	3.55194	3.63701	3.55394	1.02372	49.83	19.5923
3.44	3.55299	3.63925	3.55499	1.01133	50.16	18.2122
3.46	3.55403	3.64149	3.55603	0.999232	49.99	19.3752
3.48	3.55507	3.64373	3.55707	1.0421	50.11	21.1278
3.5	3.55612	3.64597	3.55812	1.05217	50.13	20.0083
3.52	3.55716	3.64821	3.55916	1.04338	50.79	19.4567
3.54	3.55821	3.65045	3.56021	1.01862	50.27	20.2588
3.56	3.55925	3.65269	3.56125	1.05628	50.34	19.3468
3.58	3.5603	3.65492	3.5623	1.02698	50.34	20.348
3.6	3.56134	3.65716	3.56334	1.0352	50.44	20.5842
3.62	3.56239	3.6594	3.56439	1.03332	50.21	19.283
3.64	3.56343	3.66164	3.56543	1.04287	50.68	19.8159
3.66	3.56448	3.66388	3.56648	1.05462	50.22	20.3229
3.68	3.56552	3.66612	3.56752	1.04724	50.69	20.6447
3.7	3.56657	3.66836	3.56857	1.05719	50.55	20.9133
3.72	3.56761	3.6706	3.56961	1.04233	50.59	23.1681
3.74	3.56866	3.67284	3.57066	1.0124	50.53	19.8419
3.76	3.5697	3.67507	3.5717	1.03047	50.84	20.2049
3.78	3.57075	3.67731	3.57275	1.01699	50.41	19.6909
3.8	3.57179	3.67955	3.57379	1.0203	49.94	21.0057
3.82	3.57284	3.68179	3.57484	1.00473	50.26	20.4646
3.84	3.57388	3.68403	3.57588	1.02594	49.94	19.8597
3.86	3.57493	3.68627	3.57693	0.954465	50.6	19.5127
3.88	3.57597	3.68851	3.57797	0.926827	50.79	19.5344
3.9	3.57701	3.69075	3.57902	0.961677	50.58	19.2393
3.92	3.57806	3.69299	3.58006	0.943448	51	19.0325
3.94	3.5791	3.69522	3.5811	0.977766	50.32	19.2483
3.96	3.58015	3.69746	3.58215	0.979506	50.49	18.9822
3.98	3.58119	3.6997	3.58319	0.951396	50.42	18.5443
4	3.58224	3.70194	3.58424	0.97938	50.41	19.3588
4.02	3.58328	3.70418	3.58528	0.98583	49.95	19.3343
4.04	3.58433	3.70642	3.58633	1.00502	50.12	19.8862
4.06	3.58537	3.70866	3.58737	0.954782	50.03	18.3986
4.08	3.58642	3.7109	3.58842	0.943778	49.93	19.1817
4.1	3.58746	3.71313	3.58946	0.997351	49.95	18.6892
4.12	3.58851	3.71537	3.59051	1.00437	50.06	19.2286
4.14	3.58955	3.71761	3.59155	0.992532	49.87	18.3485
4.16	3.5906	3.71985	3.5926	0.965994	50.03	19.3835
4.18	3.59164	3.72209	3.59364	0.934294	49.73	18.1825
4.2	3.59269	3.72433	3.59469	0.983602	50.05	19.2883
4.22	3.59373	3.72657	3.59573	0.959246	49.97	19.4835
4.24	3.59478	3.72881	3.59678	0.933853	49.92	18.9851
4.26	3.59582	3.73104	3.59782	0.984577	49.82	19.8246
4.28	3.59687	3.73328	3.59887	0.927772	49.75	18.3351
4.3	3.59791	3.73552	3.59991	0.934548	50.17	18.6257
4.32	3.59896	3.73776	3.60095	0.946167	50.01	18.8742
4.34	3.6	3.74	3.602	0.900737	50.08	18.1414
4.36	3.6015	3.7435	3.60345	0.980232	50.13	20.3151
4.38	3.603	3.747	3.6049	0.97098	50	19.6517
4.4	3.6045	3.7505	3.60635	0.955761	50.04	19.5895
4.42	3.606	3.754	3.6078	0.93354	50.26	19.2059
4.44	3.6075	3.7575	3.60925	0.890442	49.92	19.4719
4.46	3.609	3.761	3.6107	0.918463	50.07	18.8182
4.48	3.6105	3.7645	3.61215	0.897874	50.19	19.6011
4.5	3.612	3.768	3.6136	0.930404	50.01	19.5786
4.52	3.6135	3.7715	3.61505	0.917469	49.88	19.7203
4.54	3.615	3.775	3.6165	0.947843	50.07	19.0804
4.56	3.6165	3.7785	3.61795	0.964244	50.33	19.3627
4.58	3.618	3.782	3.6194	0.930396	50	20.1554
4.6	3.6195	3.7855	3.62085	0.990134	50.8	20.8839
4.62	3.621	3.789	3.6223	0.954643	50.05	19.4425
4.64	3.6225	3.7925	3.62375	0.96115	50.48	19.4425
4.66	3.624	3.796	3.6252	0.941718	49.91	19.2999
4.68	3.6255	3.7995	3.62665	0.938158	50.84	19.8037
4.7	3.627	3.803	3.6281	0.958799	51.7	19.7737
4.72	3.6285	3.8065	3.62955	0.948736	49.89	18.8524
4.74	3.63	3.81	3.631	0.971317	51.21	19.902
4.76	3.6315	3.8135	3.63245	0.953199	50.4	19.5307
4.78	3.633	3.817	3.6339	0.98561	50.5	19.3378
4.8	3.6345	3.8205	3.63535	0.955947	49.86	19.2303
4.82	3.636	3.824	3.6368	0.965448	50.68	19.2839
4.84	3.6375	3.8275	3.63825	0.966303	50.585	19.0994
4.86	3.639	3.831	3.6397	0.967158	50.49	18.9149
4.88	3.6405	3.8345	3.64115	1.00572	49.76	19.7364
4.9	3.642	3.838	3.6426	0.933598	49.8	19.4171
4.92	3.6435	3.8415	3.64405	0.956245	50.16	18.3148
4.94	3.645	3.845	3.6455	0.969675	50.11	18.1414
4.96	3.6465	3.8485	3.64695	0.921023	49.93	19.4048
4.98	3.648	3.852	3.6484	0.895169	49.9	18.5001
5	3.6495	3.8555	3.64985	0.932822	50.08	18.7666
5.02	3.651	3.859	3.6513	0.918771	52.84	19.0223
5.04	3.6525	3.8625	3.65275	0.867213	50.13	17.2949
5.06	3.654	3.866	3.6542	0.936998	50.25	18.6197
5.08	3.6555	3.8695	3.65565	0.903392	50.59	17.9829
5.1	3.657	3.873	3.6571	0.901513	50.42	18.4235
5.12	3.6585	3.8765	3.65855	0.825144	50.22	16.9477
5.14	3.66	3.88	3.66	0.784314	50.54	15.7567
5.16	3.66396	3.88382	3.66433	0.90281	50.16	19.3795
5.18	3.66793	3.88763	3.66867	0.794128	50.39	16.6097
5.2	3.67189	3.89144	3.673	0.859319	50.21	17.0889
5.22	3.67585	3.89526	3.67733	0.881876	50.5	16.5974
5.24	3.67982	3.89907	3.68167	0.906516	51.17	18.3011
5.26	3.68378	3.90289	3.686	0.838965	50.19	16.3086
5.28	3.68774	3.9067	3.69033	0.905661	51.4	17.3494
5.3	3.6917	3.91052	3.69467	0.950805	50.19	18.9616
5.32	3.69567	3.91433	3.699	0.892905	50.72	19.4896
5.34	3.69963	3.91815	3.70333	0.877961	50.86	17.9953
5.36	3.70359	3.92196	3.70767	0.89895	50.505	18.1695
5.38	3.70756	3.92578	3.712	0.919939	50.15	18.3437
5.4	3.71152	3.92959	3.71633	0.949794	49.83	18.9902
5.42	3.71548	3.93341	3.72067	0.92544	49.9	19.2503
5.44	3.71945	3.93722	3.725	0.937555	49.93	18.2521
5.46	3.72341	3.94104	3.72933	0.684676	49.89	14.9993
5.48	3.72737	3.94485	3.73367	0.951604	50.25	18.8238
5.5	3.73133	3.94867	3.738	0.984938	50.28	18.5351
5.52	3.7353	3.95248	3.74233	0.894445	50.22	17.9521
5.54	3.73926	3.9563	3.74667	0.94507	50.7	18.7668
5.56	3.74322	3.96011	3.751	0.988673	50.17	19.8246
5.58	3.74718	3.96393	3.75533	0.885006	50.22	18.7438
5.6	3.75115	3.96774	3.75967	0.900496	50.15	18.881
5.62	3.75511	3.97156	3.764	0.931518	49.68	19.0189
5.64	3.75907	3.97537	3.76833	0.948827	50	18.648
5.66	3.76304	3.97918	3.77267	0.865564	49.69	18.4872
5.68	3.767	3.983	3.777	0.785443	49.75	17.7484
5.7	3.76992	3.98481	3.77975	0.944221	49.89	20.3707
5.72	3.77285	3.98661	3.7825	0.779905	49.67	17.7712
5.74	3.77577	3.98842	3.78525	0.964569	49.32	19.3216
5.76	3.77869	3.99023	3.788	0.906944	49.66	17.9432
5.78	3.78161	3.99204	3.79075	0.831804	49.53	18.9588
5.8	3.78454	3.99385	3.7935	0.955818	49.75	19.7831
5.82	3.78746	3.99565	3.79625	1.02578	49.9	20.5244
5.84	3.79039	3.99746	3.799	0.989031	50.07	19.7627
5.86	3.79331	3.99927	3.80175	0.95911	50.16	20.8224
5.88	3.79623	4.00108	3.8045	0.947778	49.8	19.7533
5.9	3.79915	4.00289	3.80725	0.950018	49.94	19.6517
5.92	3.80208	4.00469	3.81	0.927698	50.28	19.9887
5.94	3.805	4.0065	3.81275	0.944555	50.01	19.0762
5.96	3.80792	4.00831	3.8155	0.948755	49.97	18.8972
5.98	3.81085	4.01011	3.81825	0.982494	49.86	20.1398
6	3.81377	4.01192	3.821	0.981306	50.04	21.3162
6.02	3.81669	4.01373	3.82375	1.04345	50.05	21.065
6.04	3.81961	4.01554	3.8265	1.02837	50.09	20.5834
6.06	3.82254	4.01735	3.82925	1.00863	50.29	19.9074
6.08	3.82546	4.01915	3.832	0.989896	50.01	19.6941
6.1	3.82839	4.02096	3.83475	0.988371	49.51	19.1955
6.12	3.83131	4.02277	3.8375	1.01633	49.82	19.3343
6.14	3.83423	4.02458	3.84025	0.980897	49.65	19.0575
6.16	3.83715	4.02639	3.843	1.02679	49.88	19.5528
6.18	3.84008	4.02819	3.84575	0.998319	49.59	19.3013
6.2	3.843	4.03	3.8485	0.935263	49.48	18.8634
6.22	3.84592	4.03181	3.85125	0.922728	49.69	18.8349
6.24	3.84885	4.03362	3.854	0.932724	49.65	19.4797
6.26	3.85177	4.03542	3.85675	0.885915	49.56	18.7153
6.28	3.85469	4.03723	3.8595	0.887169	49.88	18.8701
6.3	3.85761	4.03904	3.86225	1.00173	50.33	19.1863
6.32	3.86054	4.04085	3.865	0.957135	49.94	19.2151
6.34	3.86346	4.04265	3.86775	0.90312	49.57	18.6986
6.36	3.86639	4.04446	3.8705	0.961113	49.75	20.0483
6.38	3.86931	4.04627	3.87325	1.00671	49.79	19.2483
6.4	3.87223	4.04808	3.876	0.953649	49.91	19.5344
6.42	3.87515	4.04989	3.87875	0.972875	50.16	19.4912
6.44	3.87808	4.05169	3.8815	0.947818	49.98	19.7596
6.46	3.881	4.0535	3.88425	0.988753	49.77	20.6396
6.48	3.88392	4.05531	3.887	0.885728	50.01	18.6359
6.5	3.88685	4.05711	3.88975	0.898243	49.93	18.7153
6.52	3.88977	4.05892	3.8925	0.93958	50.27	19.4292
6.54	3.89269	4.06073	3.89525	0.94936	50.53	18.9202
6.56	3.89561	4.06254	3.898	0.988381	50.66	19.3056
6.58	3.89854	4.06435	3.90075	0.877657	50.08	18.5065
6.6	3.90146	4.06615	3.9035	0.927258	50.09	18.7386
6.62	3.90439	4.06796	3.90625	0.965901	49.85	19.7103
6.64	3.90731	4.06977	3.909	0.935857	49.76	19.0811
6.66	3.91023	4.07158	3.91175	0.949301	49.83	19.2438
6.68	3.91315	4.07339	3.9145	0.955521	49.84	18.778
6.7	3.91608	4.07519	3.91725	0.930381	50.27	18.7219
6.72	3.919	4.077	3.92	0.830657	49.99	17.2772
6.74	3.92111	4.07814	3.92224	0.920581	50.01	18.8688
6.76	3.92323	4.07929	3.92449	0.938599	50.24	19.4292
6.78	3.92534	4.08043	3.92673	0.950275	49.4	18.727
6.8	3.92746	4.08157	3.92897	0.895382	49.97	19.8367
6.82	3.92957	4.08271	3.93121	0.844455	49.65	19.3161
6.84	3.93169	4.08386	3.93346	0.927628	49.83	18.7277
6.86	3.9338	4.085	3.9357	1.00031	49.52	18.8729
6.88	3.93591	4.08614	3.93794	0.980642	49.72	18.9873
6.9	3.93803	4.08729	3.94019	0.968849	49.82	19.3056
6.92	3.94014	4.08843	3.94243	0.965428	49.84	18.8514
6.94	3.94226	4.08957	3.94467	0.910441	49.92	18.2244
6.96	3.94437	4.09071	3.94691	0.869194	49.83	18.0256
6.98	3.94649	4.09186	3.94916	0.88968	49.81	18.1547
7	3.9486	4.093	3.9514	0.912079	49.85	18.5256
7.02	3.95071	4.09414	3.95364	0.906698	49.55	18.2521
7.04	3.95283	4.09529	3.95589	0.964561	49.66	18.3628
7.06	3.95494	4.09643	3.95813	0.990386	49.85	18.7277
7.08	3.95706	4.09757	3.96037	0.975482	49.48	18.8061
7.1	3.95917	4.09871	3.96261	0.938301	49.89	18.5878
7.12	3.96129	4.09986	3.96486	0.887816	49.74	18.3786
7.14	3.9634	4.101	3.9671	0.954465	49.75	19.4912
7.16	3.96551	4.10214	3.96934	0.913557	49.85	18.8459
7.18	3.96763	4.10329	3.97159	0.885837	49.75	18.648
7.2	3.96974	4.10443	3.97383	0.923659	49.38	18.8121
7.22	3.97186	4.10557	3.97607	1.00269	49.58	19.039
7.24	3.97397	4.10671	3.97831	0.94787	49.87	19.3505
7.26	3.97609	4.10786	3.98056	0.906207	49.79	19.681
7.28	3.9782	4.109	3.9828	0.912807	49.8	19.6118
7.3	3.98031	4.11014	3.98504	0.915167	49.54	19.0713
7.32	3.98243	4.11129	3.98729	0.864099	49.95	19.3585
7.34	3.98454	4.11243	3.98953	0.892238	49.92	19.3378
7.36	3.98666	4.11357	3.99177	0.86029	50.06	19.0854
7.38	3.98877	4.11471	3.99401	0.913426	50.13	19.5344
7.4	3.99089	4.11586	3.99626	0.897971	50	19.4465
7.42	3.993	4.117	3.9985	0.899007	50.43	19.0854
7.44	3.99511	4.11814	4.00074	0.88143	50	19.7737
7.46	3.99723	4.11929	4.00299	0.852411	49.98	19.3205
7.48	3.99934	4.12043	4.00523	0.942127	49.91	19.6189
7.5	4.00146	4.12157	4.00747	0.939229	50.02	19.4465
7.52	4.00357	4.12271	4.00971	0.872838	50.4	19.5155
7.54	4.00569	4.12386	4.01196	0.937883	50.02	20.0112
7.56	4.0078	4.125	4.0142	0.892994	49.77	19.4048
7.58	4.00991	4.12614	4.01644	0.927187	49.84	19.6118
7.6	4.01203	4.12729	4.01869	0.92014	50.04	19.5822
7.62	4.01414	4.12843	4.02093	0.981101	50.02	20.3707
7.64	4.01626	4.12957	4.02317	1.01126	50.36	19.7428
7.66	4.01837	4.13071	4.02541	0.925958	50.26	18.9042
7.68	4.02049	4.13186	4.02766	0.899201	50.16	19.2119
7.7	4.0226	4.133	4.0299	0.895895	51.87	18.8469
7.72	4.02471	4.13414	4.03214	0.969548	50.62	19.6448
7.74	4.02683	4.13529	4.03439	0.921068	50.56	18.4847
7.76	4.02894	4.13643	4.03663	0.960395	50.32	19.1576
7.78	4.03106	4.13757	4.03887	0.908807	50.68	18.5065
7.8	4.03317	4.13871	4.04111	0.910787	50.24	18.4565
7.82	4.03529	4.13986	4.04336	0.962238	50.87	19.1001
7.84	4.0374	4.141	4.0456	0.856153	50.93	18.3663
7.86	4.03951	4.14214	4.04784	0.942441	50.76	18.3216
7.88	4.04163	4.14329	4.05009	0.973694	50.89	18.6986
7.9	4.04374	4.14443	4.05233	0.954407	51.02	18.7496
7.92	4.04586	4.14557	4.05457	0.925457	50.21	18.6197
7.94	4.04797	4.14671	4.05681	0.882549	49.98	18.252
7.96	4.05009	4.14786	4.05906	0.935393	49.84	18.9616
7.98	4.0522	4.149	4.0613	0.999146	49.8	19.6584
8	4.05431	4.15014	4.06354	1.01246	50.45	19.297
8.02	4.05643	4.15129	4.06579	0.93585	49.82	18.7212
8.04	4.05854	4.15243	4.06803	0.904957	49.9	18.6808
8.06	4.06066	4.15357	4.07027	0.833471	49.66	17.6085
8.08	4.06277	4.15471	4.07251	0.870006	50.1	19.0897
8.1	4.06489	4.15586	4.07476	0.923073	50.16	18.738
8.12	4.067	4.157	4.077	0.715703	50.05	15.7562
8.14	4.06862	4.15932	4.07877	0.918858	50.79	19.0903
8.16	4.07024	4.16164	4.08055	0.973735	51.16	19.2303
8.18	4.07187	4.16396	4.08232	0.914479	50.31	18.2032
8.2	4.07349	4.16628	4.08409	0.867366	49.71	18.1889
8.22	4.07511	4.1686	4.08587	0.952943	49.89	18.8009
8.24	4.07674	4.17092	4.08764	0.802015	49.75	18.0518
8.26	4.07836	4.17324	4.08941	0.808661	51.32	17.4777
8.28	4.07998	4.17557	4.09119	0.906466	50.24	18.6627
8.3	4.0816	4.17789	4.09296	0.869079	50.31	18.2098
8.32	4.08323	4.18021	4.09474	0.865581	50.36	18.6277
8.34	4.08485	4.18253	4.09651	0.923227	50.61	19.0754
8.36	4.08647	4.18485	4.09828	0.955999	50.34	19.2458
8.38	4.08809	4.18717	4.10006	0.953701	50.6	19.0513
8.4	4.08972	4.18949	4.10183	0.974037	52.18	19.3335
8.42	4.09134	4.19181	4.1036	0.88296	51.92	18.5925
8.44	4.09296	4.19413	4.10538	0.972366	51.83	19.5193
8.46	4.09459	4.19645	4.10715	1.02665	52.15	19.4679
8.48	4.09621	4.19877	4.10892	1.06857	52.17	19.8454
8.5	4.09783	4.20109	4.1107	0.932944	52.77	18.7434
8.52	4.09945	4.20341	4.11247	0.953679	53.29	18.9457
8.54	4.10108	4.20574	4.11424	0.968074	51.94	19.2367
8.56	4.1027	4.20806	4.11602	0.857027	52.18	18.3663
8.58	4.10432	4.21038	4.11779	0.771907	52.02	17.3941
8.6	4.10594	4.2127	4.11957	0.919882	52.17	18.4368
8.62	4.10757	4.21502	4.12134	1.03529	51.95	19.3669
8.64	4.10919	4.21734	4.12311	1.02765	52.305	19.2431
8.66	4.11081	4.21966	4.12489	1.02001	52.66	19.1192
8.68	4.11243	4.22198	4.12666	1.01084	53.58	19.241
8.7	4.11406	4.2243	4.12843	1.00167	54.5	19.3627
8.72	4.11568	4.22662	4.13021	0.798672	53.4	17.3103
8.74	4.1173	4.22894	4.13198	0.977592	53.96	19.4896
8.76	4.11892	4.23126	4.13375	1.00154	53.27	19.4344
8.78	4.12055	4.23358	4.13553	0.976946	53.23	19.1826
8.8	4.12217	4.23591	4.1373	0.971836	54.66	18.5093
8.82	4.12379	4.23823	4.13908	1.0298	53.69	19.4679
8.84	4.12542	4.24055	4.14085	0.946314	53.97	18.3369
8.86	4.12704	4.24287	4.14262	0.954382	52.75	20.2483
8.88	4.12866	4.24519	4.1444	1.02865	54.46	19.5674
8.9	4.13028	4.24751	4.14617	1.02209	53.13	19.8665
8.92	4.13191	4.24983	4.14794	1.01553	51.8	20.1656
8.94	4.13353	4.25215	4.14972	0.956351	52.37	19.2059
8.96	4.13515	4.25447	4.15149	0.896043	52.255	19.1432
8.98	4.13677	4.25679	4.15326	0.835736	52.14	19.0804
9	4.1384	4.25911	4.15504	0.708521	52.18	17.7178
9.02	4.14002	4.26143	4.15681	0.656122	52.28	17.6085
9.04	4.14164	4.26375	4.15859	1.00786	52.65	19.7333
9.06	4.14326	4.26608	4.16036	0.934389	51.9	19.5051
9.08	4.14489	4.2684	4.16213	0.925824	51.84	19.1676
9.1	4.14651	4.27072	4.16391	0.862973	52.29	18.3369
9.12	4.14813	4.27304	4.16568	0.88482	52.17	18.4076
9.14	4.14975	4.27536	4.16745	0.906668	52.05	18.4783
9.16	4.15138	4.27768	4.16923	0.867229	52.19	17.3939
9.18	4.153	4.28	4.171	0.767245	51.8	15.2216
9.2	4.15754	4.28325	4.17479	0.859926	51.78	16.382
9.22	4.16207	4.2865	4.17857	0.842487	51.91	15.1331
9.24	4.16661	4.28975	4.18236	0.807644	51.68	16.7399
9.26	4.17114	4.293	4.18614	0.793451	52.06	16.9302
9.28	4.17568	4.29625	4.18993	0.796466	52.27	14.8953
9.3	4.18021	4.2995	4.19371	0.818025	52.48	15.5342
9.32	4.18475	4.30275	4.1975	0.824841	51.78	15.2553
9.34	4.18929	4.306	4.20129	0.907328	52.52	17.4028
9.36	4.19382	4.30925	4.20507	0.743782	52.27	15.3469
9.38	4.19836	4.3125	4.20886	0.93145	52.11	20.2161
9.4	4.20289	4.31575	4.21264	0.816832	51.04	18.0079
9.42	4.20743	4.319	4.21643	0.937771	50.98	19.2013
9.44	4.21196	4.32225	4.22021	0.993659	51.41	18.7277
9.46	4.2165	4.3255	4.224	0.975711	50.83	18.6939
9.48	4.22104	4.32875	4.22779	0.875304	50.63	17.9355
9.5	4.22557	4.332	4.23157	0.973614	50.35	19.9101
9.52	4.23011	4.33525	4.23536	0.88356	50.43	19.192
9.54	4.23464	4.3385	4.23914	0.820297	50.35	19.1166
9.56	4.23918	4.34175	4.24293	0.757033	50.27	19.0412
9.58	4.24371	4.345	4.24671	0.885269	50.92	19.3335
9.6	4.24825	4.34825	4.2505	0.890912	50.77	19.545
9.62	4.25279	4.3515	4.25429	0.896555	50.62	19.7565
9.64	4.25732	4.35475	4.25807	0.891357	50.92	20.2699
9.66	4.26186	4.358	4.26186	0.892175	50.89	20.123
9.68	4.26639	4.36125	4.26564	0.885298	50.74	20.6666
9.7	4.27093	4.3645	4.26943	0.906388	51.11	19.9837
9.72	4.27546	4.36775	4.27321	0.843302	50.75	20.0621
9.74	4.28	4.371	4.277	0.77814	49.74	18.7955
9.76	4.28227	4.37306	4.28032	0.820401	49.72	19.036
9.78	4.28453	4.37512	4.28365	1.01002	49.6	21.3258
9.8	4.28679	4.37718	4.28697	0.852016	49.4	20.0834
9.82	4.28906	4.37923	4.29029	0.851312	49.47	20.1987
9.84	4.29132	4.38129	4.29362	0.855427	49.53	20.1708
9.86	4.29359	4.38335	4.29694	0.859543	49.59	20.1429
9.88	4.29585	4.38541	4.30027	1.00094	49.56	23.0277
9.9	4.29812	4.38747	4.30359	0.984247	49.55	22.6878
9.92	4.30038	4.38953	4.30691	0.96755	49.54	22.3479
9.94	4.30265	4.39159	4.31023	0.849693	49.47	22.2616
9.96	4.30491	4.39365	4.31356	0.938184	49.4	23.1677
9.98	4.30718	4.39571	4.31688	1.02667	49.33	24.0738
10	4.30944	4.39777	4.32021	0.990023	49.3833	23.8695
10.02	4.31171	4.39982	4.32353	0.953373	49.4367	23.6652
10.04	4.31397	4.40188	4.32685	0.916722	49.49	23.4609
10.06	4.31623	4.40394	4.33018	0.979825	49.85	24.0148
10.08	4.3185	4.406	4.3335	1.04293	50.21	24.5687
10.1	4.32077	4.40806	4.33682	1.06398	50.11	24.9101
10.12	4.32303	4.41012	4.34015	1.06459	49.77	24.9181
10.14	4.32529	4.41218	4.34347	1.05286	49.475	23.9864
10.16	4.32756	4.41423	4.34679	1.04113	49.18	23.0546
10.18	4.32982	4.41629	4.35012	1.04489	49.71	23.5894
10.2	4.33209	4.41835	4.35344	0.991122	49.69	22.7589
10.22	4.33435	4.42041	4.35677	0.989584	49.4	22.9124
10.24	4.33662	4.42247	4.36009	1.03139	49.71	23.3595
10.26	4.33888	4.42453	4.36341	0.893526	49.82	22.7435
10.28	4.34115	4.42659	4.36673	1.01993	49.67	23.5552
10.3	4.34341	4.42865	4.37006	1.01758	49.58	21.6328
10.32	4.34568	4.43071	4.37338	1.04392	49.39	21.4306
10.34	4.34794	4.43277	4.37671	1.02595	49.7	21.3402
10.36	4.35021	4.43482	4.38003	1.00661	49.53	21.5416
10.38	4.35247	4.43688	4.38335	1.00556	49.2	21.6754
10.4	4.35473	4.43894	4.38668	0.959807	49.26	22.0602
10.42	4.357	4.441	4.39	0.954996	50.09	21.6425
10.44	4.35922	4.4432	4.39333	1.02371	50.11	21.5373
10.46	4.36144	4.4454	4.39667	1.00997	50.09	21.8431
10.48	4.36367	4.4476	4.4	1.04241	49.72	23.6723
10.5	4.36589	4.4498	4.40333	0.97884	49.92	22.7118
10.52	4.36811	4.452	4.40667	1.0543	49.71	23.2522
10.54	4.37033	4.4542	4.41	1.00172	49.84	20.9162
10.56	4.37256	4.4564	4.41333	1.01972	50.01	21.4683
10.58	4.37478	4.4586	4.41667	1.04094	49.81	23.0709
10.6	4.377	4.4608	4.42	1.00184	49.66	21.5394
10.62	4.37922	4.463	4.42333	1.00298	50.07	21.744
10.64	4.38144	4.4652	4.42667	1.02416	50.3	21.8431
10.66	4.38367	4.4674	4.43	1.02611	49.69	21.4069
10.68	4.38589	4.4696	4.43333	1.01099	49.73	21.5722
10.7	4.38811	4.4718	4.43667	1.06295	49.65	20.3249
10.72	4.39033	4.474	4.44	1.0355	49.87	20.5717
10.74	4.39256	4.4762	4.44333	1.02405	49.48	21.5331
10.76	4.39478	4.4784	4.44667	1.05199	49.95	20.5113
10.78	4.397	4.4806	4.45	1.04135	49.66	20.4492
10.8	4.39922	4.4828	4.45333	1.03295	49.68	21.7742
10.82	4.40144	4.485	4.45667	0.995969	49.72	21.3416
10.84	4.40367	4.4872	4.46	1.03037	49.94	21.7083
10.86	4.40589	4.4894	4.46333	0.986286	50.16	21.8161
10.88	4.40811	4.4916	4.46667	0.952719	49.63	21.0787
10.9	4.41033	4.4938	4.47	0.942241	49.95	20.9168
10.92	4.41256	4.496	4.47333	1.03267	50.09	20.1164
10.94	4.41478	4.4982	4.47667	1.04341	49.74	21.8431
10.96	4.417	4.5004	4.48	1.03284	49.5	20.3871
10.98	4.41922	4.5026	4.48333	1.02967	49.71	13.8796
11	4.42144	4.5048	4.48667	1.02097	49.805	17.0867
11.02	4.42367	4.507	4.49	1.01226	49.9	20.2939
11.04	4.42589	4.5092	4.49333	1.04199	49.81	20.7582
11.06	4.42811	4.5114	4.49667	1.03142	49.71	19.1485
11.08	4.43033	4.5136	4.5	0.987061	50.01	19.1884
11.1	4.43256	4.5158	4.50333	1.05249	49.51	20.7267
11.12	4.43478	4.518	4.50667	1.03568	50.08	20.7739
11.14	4.437	4.5202	4.51	1.01886	49.89	20.8211
11.16	4.43922	4.5224	4.51333	1.02873	50.18	20.4479
11.18	4.44144	4.5246	4.51667	1.05312	50.27	21.2713
11.2	4.44367	4.5268	4.52	1.00625	50.08	19.7578
11.22	4.44589	4.529	4.52333	1.00871	50.52	20.3249
11.24	4.44811	4.5312	4.52667	0.964818	50.32	20.4756
11.26	4.45033	4.5334	4.53	0.942914	50.36	20.228
11.28	4.45256	4.5356	4.53333	0.890971	50.19	19.3623
11.3	4.45478	4.5378	4.53667	0.885872	50.225	19.3906
11.32	4.457	4.54	4.54	0.880772	50.26	19.4189
11.34	4.45878	4.54219	4.54212	0.950304	50.33	20.6926
11.36	4.46056	4.54439	4.54424	0.968169	50.385	20.464
11.38	4.46234	4.54659	4.54637	0.986034	50.44	20.2355
11.4	4.46412	4.54878	4.54849	0.990671	50.515	20.8366
11.42	4.4659	4.55098	4.55061	0.995309	50.59	21.4377
11.44	4.46768	4.55317	4.55273	0.999189	50.03	21.4377
11.46	4.46946	4.55537	4.55485	1.01484	50.16	21.238
11.48	4.47124	4.55756	4.55698	1.01484	50.28	20.2681
11.5	4.47302	4.55976	4.5591	1.0152	50.1	20.6654
11.52	4.4748	4.56195	4.56122	1.01194	50.16	20.7895
11.54	4.47659	4.56415	4.56334	1.01851	50.1	20.1758
11.56	4.47837	4.56634	4.56546	1.00591	50.08	20.3249
11.58	4.48015	4.56854	4.56759	1.00983	50.29	20.2355
11.6	4.48193	4.57073	4.56971	0.980733	50.31	20.5113
11.62	4.48371	4.57293	4.57183	0.991103	50.9	19.452
11.64	4.48549	4.57512	4.57395	0.935677	50.5	20.1386
11.66	4.48727	4.57732	4.57607	0.987242	50.25	20.8845
11.68	4.48905	4.57951	4.5782	0.982112	50.68	19.1042
11.7	4.49083	4.58171	4.58032	0.985412	50.59	20.569
11.72	4.49261	4.5839	4.58244	0.969537	50.48	20.1987
11.74	4.49439	4.5861	4.58456	0.965765	50.66	20.5081
11.76	4.49617	4.58829	4.58668	0.91747	51.25	19.3927
11.78	4.49795	4.59049	4.58881	0.97006	50.8	20.8527
11.8	4.49973	4.59268	4.59093	0.994991	50.95	20.2646
11.82	4.50151	4.59488	4.59305	0.984365	50.93	19.7914
11.84	4.50329	4.59707	4.59517	0.975296	50.43	20.7897
11.86	4.50507	4.59927	4.59729	0.982006	50.29	20.5708
11.88	4.50685	4.60146	4.59941	0.971131	50.59	19.9377
11.9	4.50863	4.60366	4.60154	1.00068	50.41	19.9734
11.92	4.51042	4.60585	4.60366	0.959779	50.65	20.2336
11.94	4.51219	4.60805	4.60578	1.06108	49.87	20.9156
11.96	4.51398	4.61024	4.6079	1.0164	50.37	20.4814
11.98	4.51576	4.61244	4.61002	1.01431	50.35	20.0012
12	4.51754	4.61463	4.61215	0.935381	50.86	18.4543
12.02	4.51932	4.61683	4.61427	1.00735	50.43	19.9682
12.04	4.5211	4.61902	4.61639	1.01795	50.41	20.356
12.06	4.52288	4.62122	4.61851	1.0031	50.35	20.2628
12.08	4.52466	4.62341	4.62063	0.964035	50.53	19.9911
12.1	4.52644	4.62561	4.62276	0.983378	50.07	20.0811
12.12	4.52822	4.62781	4.62488	0.990378	49.96	21.4988
12.14	4.53	4.63	4.627	0.883662	50.35	20.287
12.16	4.53257	4.63363	4.6306	0.92838	50.76	19.8461
12.18	4.53514	4.63726	4.6342	0.961114	50.55	19.6341
12.2	4.53771	4.64089	4.6378	0.993848	50.34	19.4221
12.22	4.54029	4.64451	4.6414	0.971047	50.43	19.6735
12.24	4.54286	4.64814	4.645	0.981496	50.19	20.8211
12.26	4.54543	4.65177	4.6486	1.00041	50.25	20.3885
12.28	4.548	4.6554	4.6522	0.983876	50.54	20.0268
12.3	4.55057	4.65903	4.6558	0.991961	50.72	19.9962
12.32	4.55314	4.66266	4.6594	1.00893	50.51	19.452
12.34	4.55571	4.66629	4.663	1.00928	50.46	19.0996
12.36	4.55829	4.66991	4.6666	1.02591	50.17	20.088
12.38	4.56086	4.67354	4.6702	0.976861	50.6	19.1142
12.4	4.56343	4.67717	4.6738	1.00444	50.39	19.91
12.42	4.566	4.6808	4.6774	1.01504	50.41	20.2973
12.44	4.56857	4.68443	4.681	1.00586	50.55	20.0574
12.46	4.57114	4.68806	4.6846	1.00186	50.3	20.6962
12.48	4.57371	4.69169	4.6882	1.00546	50.15	20.2066
12.5	4.57629	4.69531	4.6918	1.01177	50.3	21.4341
12.52	4.57886	4.69894	4.6954	1.05557	49.96	21.3328
12.54	4.58143	4.70257	4.699	1.04918	50.11	20.6962
12.56	4.584	4.7062	4.7026	1.02489	50.11	21.2037
12.58	4.58657	4.70983	4.7062	1.0743	50.11	21.3008
12.6	4.58914	4.71346	4.7098	1.02128	50.09	21.368
12.62	4.59171	4.71708	4.7134	1.05292	50.04	21.4018
12.64	4.59429	4.72071	4.717	1.02417	50.31	20.2374
12.66	4.59686	4.72434	4.7206	1.00888	50.38	20.3265
12.68	4.59943	4.72797	4.7242	1.03404	50.23	20.6321
12.7	4.602	4.7316	4.7278	1.0137	50.18	20.8211
12.72	4.60457	4.73523	4.7314	0.984389	50.02	20.7259
12.74	4.60714	4.73886	4.735	0.938521	50.34	20.1947
12.76	4.60971	4.74249	4.7386	0.971885	50.06	20.0502
12.78	4.61229	4.74611	4.7422	0.969324	50.23	20.0454
12.8	4.61486	4.74974	4.7458	0.986445	50.21	19.8738
12.82	4.61743	4.75337	4.7494	1.00658	50.28	19.9656
12.84	4.62	4.757	4.753	0.916962	50.4	20.1947
12.86	4.62175	4.75791	4.75416	0.967638	50.5	18.9427
12.88	4.6235	4.75882	4.75532	0.959569	50.5	19.3451
12.9	4.62525	4.75973	4.75648	0.960679	50.59	19.0942
12.92	4.627	4.76064	4.75764	0.990585	50.48	20.1696
12.94	4.62875	4.76154	4.7588	0.99322	50.39	20.5081
12.96	4.6305	4.76246	4.75995	0.997357	50.63	20.2956
12.98	4.63225	4.76336	4.76111	0.974221	50.9	20.0526
13	4.634	4.76427	4.76227	0.975912	50.68	19.4658
13.02	4.63575	4.76518	4.76343	0.974573	50.19	20.9487
13.04	4.6375	4.76609	4.76459	0.957884	50.45	19.8461
13.06	4.63925	4.767	4.76575	1.00425	50.31	21.1408
13.08	4.641	4.76791	4.76691	1.02382	50.25	20.4181
13.1	4.64275	4.76882	4.76807	0.967767	50.65	19.6057
13.12	4.6445	4.76973	4.76923	0.873159	51.42	17.5269
13.14	4.64625	4.77064	4.77039	0.992504	50.45	20.0268
13.16	4.648	4.77154	4.77154	0.961151	50.5	19.5827
13.18	4.64975	4.77245	4.77271	0.936035	50.69	20.0143
13.2	4.6515	4.77336	4.77386	0.988791	50.58	20.112
13.22	4.65325	4.77427	4.77502	0.917625	50.35	19.492
13.24	4.655	4.77518	4.77618	0.964581	50.28	20.2007
13.26	4.65675	4.77609	4.77734	0.982337	50.33	20.4467
13.28	4.6585	4.777	4.7785	0.981252	50.52	20.3217
13.3	4.66025	4.77791	4.77966	0.93418	50.73	19.6325
13.32	4.662	4.77882	4.78082	0.977218	50.75	20.0194
13.34	4.66375	4.77973	4.78198	1.02456	50.65	20.4155
13.36	4.6655	4.78064	4.78314	1.00604	51.05	19.7274
13.38	4.66725	4.78155	4.7843	0.96077	51.23	19.7723
13.4	4.669	4.78245	4.78545	1.01768	50.64	20.9811
13.42	4.67075	4.78336	4.78661	0.962337	50.54	20.4721
13.44	4.6725	4.78427	4.78777	0.971145	50.77	20.2163
13.46	4.67425	4.78518	4.78893	0.947461	50.72	19.856
13.48	4.676	4.78609	4.79009	0.967616	50.82	20.4086
13.5	4.67775	4.787	4.79125	0.969172	50.64	20.3799
13.52	4.6795	4.78791	4.79241	0.971019	50.59	20.8204
13.54	4.68125	4.78882	4.79357	0.967094	50.63	20.7563
13.56	4.683	4.78973	4.79473	0.972674	50.36	20.8204
13.58	4.68475	4.79064	4.79589	0.939194	51.02	19.856
13.6	4.6865	4.79155	4.79704	0.9491	50.73	21.0481
13.62	4.68825	4.79246	4.79821	0.895981	50.63	20.4697
13.64	4.69	4.79336	4.79936	0.89081	50.65	19.5293
13.66	4.69175	4.79427	4.80052	0.901497	51.03	18.9396
13.68	4.6935	4.79518	4.80168	0.901826	51.32	19.0788
13.7	4.69525	4.79609	4.80284	0.956512	50.91	18.3606
13.72	4.697	4.797	4.804	0.863282	51.67	18.2372
13.74	4.69856	4.798	4.80476	0.898843	51.37	18.6595
13.76	4.70012	4.799	4.80551	0.904108	51.2	19.0382
13.78	4.70168	4.8	4.80627	0.885011	51.31	18.8258
13.8	4.70324	4.801	4.80702	0.918028	51.29	18.6719
13.82	4.70481	4.802	4.80778	0.923961	51.25	18.6891
13.84	4.70637	4.803	4.80854	0.875792	51.84	18.7601
13.86	4.70793	4.804	4.80929	0.933534	51.41	19.306
13.88	4.70949	4.805	4.81005	0.842361	51.72	18.5276
13.9	4.71105	4.806	4.81081	0.966972	49.86	23.9786
13.92	4.71261	4.807	4.81156	0.878234	51.63	19.2617
13.94	4.71417	4.808	4.81232	0.873986	51.57	18.7363
13.96	4.71573	4.809	4.81307	0.864832	52.23	17.9094
13.98	4.71729	4.81	4.81383	0.917111	51.38	18.1438
14	4.71885	4.811	4.81459	0.871126	51.26	18.8082
14.02	4.72042	4.812	4.81534	0.825512	51.915	17.8465
14.04	4.72198	4.813	4.8161	0.779897	52.57	16.8849
14.06	4.72354	4.814	4.81685	0.610008	55.65	13.6636
14.08	4.7251	4.815	4.81761	0.655671	56.31	13.4515
14.1	4.72666	4.816	4.81837	0.621317	57.22	12.9709
14.12	4.72822	4.817	4.81912	0.542056	61	11.5998
14.14	4.72978	4.818	4.81988	0.705811	54.41	15.3088
14.16	4.73134	4.819	4.82063	0.826682	52.15	17.1185
14.18	4.7329	4.82	4.82139	0.848982	51.92	17.9385
14.2	4.73446	4.821	4.82215	0.808488	52.31	17.4901
14.22	4.73602	4.822	4.8229	0.888803	52.02	17.7544
14.24	4.73759	4.823	4.82366	0.840951	51.87	17.8472
14.26	4.73915	4.824	4.82442	0.915191	52.07	17.1467
14.28	4.74071	4.825	4.82517	0.889378	52.42	16.7556
14.3	4.74227	4.826	4.82593	0.892578	51.97	17.9997
14.32	4.74383	4.827	4.82668	0.892502	51.83	17.7287
14.34	4.74539	4.828	4.82744	0.939366	51.61	18.1301
14.36	4.74695	4.829	4.8282	0.865765	52.27	16.7018
14.38	4.74851	4.83	4.82895	0.795996	52.21	16.951
14.4	4.75007	4.831	4.82971	0.701388	53.81	14.7075
14.42	4.75163	4.832	4.83046	0.859329	51.69	17.1171
14.44	4.75319	4.833	4.83122	0.757133	52.45	15.7956
14.46	4.75476	4.834	4.83198	0.885475	51.53	17.5424
14.48	4.75632	4.835	4.83273	0.879225	51.91	17.1645
14.5	4.75788	4.836	4.83349	0.857515	51.85	16.3089
14.52	4.75944	4.837	4.83424	0.816458	51.64	17.1528
14.54	4.761	4.838	4.835	0.794443	51.69	16.7958
14.56	4.76184	4.83878	4.83536	0.801726	51.71	16.8403
14.58	4.76268	4.83956	4.83572	0.828629	51.49	17.2641
14.6	4.76352	4.84034	4.83608	0.872492	51.68	16.5307
14.62	4.76436	4.84112	4.83644	0.820319	51.99	16.1638
14.64	4.7652	4.8419	4.8368	0.888788	51.89	16.6534
14.66	4.76604	4.84268	4.83716	0.837245	52.23	15.496
14.68	4.76688	4.84346	4.83752	0.859655	52.2	15.7014
14.7	4.76772	4.84424	4.83788	0.930146	51.97	17.468
14.72	4.76856	4.84502	4.83824	0.87783	51.99	16.6266
14.74	4.7694	4.8458	4.8386	0.91163	51.65	17.0224
14.76	4.77024	4.84658	4.83896	0.947105	52.24	15.3877
14.78	4.77108	4.84736	4.83932	0.837094	52.68	15.5983
14.8	4.77192	4.84814	4.83968	0.938476	51.77	16.9342
14.82	4.77276	4.84892	4.84004	1.06323	51.24	18.1122
14.84	4.7736	4.8497	4.8404	1.01633	51.63	17.6985
14.86	4.77444	4.85048	4.84076	1.03517	51.7	17.2304
14.88	4.77528	4.85126	4.84112	0.957782	51.48	17.5893
14.9	4.77612	4.85204	4.84148	1.01962	51.57	17.8126
14.92	4.77696	4.85282	4.84184	1.0547	51.42	18.7839
14.94	4.7778	4.8536	4.8422	1.0162	51.35	18.5474
14.96	4.77864	4.85438	4.84256	0.921196	51.66	17.5717
14.98	4.77948	4.85516	4.84292	1.00832	51.61	19.5077
15	4.78032	4.85594	4.84328	1.04571	51.13	19.5525
15.02	4.78116	4.85672	4.84364	1.01231	51.54	18.7136
15.04	4.782	4.8575	4.844	1.00777	51.62	18.6443
15.06	4.78284	4.85828	4.84436	1.01871	51.63	18.4033
15.08	4.78368	4.85906	4.84472	1.00923	51.47	18.9856
15.1	4.78452	4.85984	4.84508	1.04791	51.13	20.112
15.12	4.78536	4.86062	4.84544	0.967557	51.43	19.8341
15.14	4.7862	4.8614	4.8458	0.990315	51.38	19.5677
15.16	4.78704	4.86218	4.84616	1.01346	51.43	20.2222
15.18	4.78788	4.86296	4.84652	1.02111	51.14	21.3807
15.2	4.78872	4.86374	4.84688	0.99026	51.2	21.384
15.22	4.78956	4.86452	4.84724	0.91411	51.29	20.0305
15.24	4.7904	4.8653	4.8476	1.01919	51.04	20.4404
15.26	4.79124	4.86608	4.84796	1.05232	50.97	20.9168
15.28	4.79208	4.86686	4.84832	1.01865	51.24	20.4072
15.3	4.79292	4.86764	4.84868	0.966999	51.3	20.3739
15.32	4.79376	4.86842	4.84904	0.978528	51.32	20.0092
15.34	4.7946	4.8692	4.8494	0.97069	51.13	21.1468
15.36	4.79544	4.86998	4.84976	0.932713	51.27	20.4016
15.38	4.79628	4.87076	4.85012	0.88067	51.13	21.0174
15.4	4.79712	4.87154	4.85048	0.919386	51.56	20.0067
15.42	4.79796	4.87232	4.85084	0.938829	50.92	19.6452
15.44	4.7988	4.8731	4.8512	0.968989	51.21	20.9178
15.46	4.79964	4.87388	4.85156	1.05204	51.12	22.2162
15.48	4.80048	4.87466	4.85192	0.932331	51.44	20.9511
15.5	4.80132	4.87544	4.85228	0.940162	51.32	22.0153
15.52	4.80216	4.87622	4.85264	0.919469	51.32	21.8818
15.54	4.803	4.877	4.853	0.82586	51.96	20.4572
15.56	4.8045	4.87957	4.85384	0.931549	51.19	22.3128
15.58	4.806	4.88214	4.85468	0.969063	51.04	21.7246
15.6	4.8075	4.88471	4.85552	0.926166	51.4	21.7387
15.62	4.809	4.88727	4.85636	0.889092	51.63	20.5598
15.64	4.8105	4.88984	4.8572	0.860566	51.85	20.3958
15.66	4.812	4.89241	4.85804	0.947051	51.4	20.8852
15.68	4.8135	4.89498	4.85889	0.96735	51.38	22.4977
15.7	4.815	4.89755	4.85973	0.866816	51.68	21.6389
15.72	4.8165	4.90011	4.86057	0.956089	51.12	22.8039
15.74	4.818	4.90268	4.86141	0.965964	51.01	22.4276
15.76	4.8195	4.90525	4.86225	0.937142	51.19	22.6498
15.78	4.821	4.90782	4.86309	0.91534	51.82	22.2828
15.8	4.8225	4.91039	4.86393	0.885743	51.63	22.1561
15.82	4.824	4.91296	4.86477	0.901673	51.44	22.3626
15.84	4.8255	4.91552	4.86561	0.919971	51.26	22.3978
15.86	4.827	4.91809	4.86646	0.951852	51.29	22.0918
15.88	4.8285	4.92066	4.8673	0.894946	51.68	21.8851
15.9	4.83	4.92323	4.86814	0.945449	51.25	22.5199
15.92	4.8315	4.92579	4.86898	0.909967	51.27	22.6681
15.94	4.833	4.92836	4.86982	0.985501	51.19	22.7266
15.96	4.8345	4.93093	4.87066	0.986592	51.25	23.4512
15.98	4.836	4.9335	4.8715	0.964598	51.54	22.7749
16	4.8375	4.93607	4.87234	0.942533	51.22	23.3691
16.02	4.839	4.93864	4.87318	0.943386	49.97	24.1546
16.04	4.8405	4.94121	4.87402	0.913697	51.34	22.6743
16.06	4.842	4.94377	4.87486	0.909567	51.32	23.2149
16.08	4.8435	4.94634	4.8757	0.971893	51.23	23.8646
16.1	4.845	4.94891	4.87655	0.940286	51.37	23.4056
16.12	4.8465	4.95148	4.87739	0.919022	51.48	23.1422
16.14	4.848	4.95404	4.87823	0.926685	51.78	21.7416
16.16	4.8495	4.95661	4.87907	0.879581	51.67	22.6681
16.18	4.851	4.95918	4.87991	0.876953	52.03	22.213
16.2	4.8525	4.96175	4.88075	0.924466	51.84	22.7684
16.22	4.854	4.96432	4.88159	0.945886	51.38	22.5851
16.24	4.8555	4.96689	4.88243	0.906468	51.67	22.6974
16.26	4.857	4.96945	4.88327	0.927577	51.38	23.7276
16.28	4.8585	4.97202	4.88411	0.931652	51.49	24.4942
16.3	4.86	4.97459	4.88495	0.988611	50.99	25.1572
16.32	4.8615	4.97716	4.88579	0.950963	51.2	24.6355
16.34	4.863	4.97973	4.88664	1.00657	50.68	24.581
16.36	4.8645	4.98229	4.88748	0.958118	50.96	24.8412
16.38	4.866	4.98486	4.88832	0.985137	50.98	23.9858
16.4	4.8675	4.98743	4.88916	0.896891	51.25	24.5455
16.42	4.869	4.99	4.89	0.811423	51.54	22.6393
16.44	4.872	4.99274	4.89485	0.875883	51.22	23.4047
16.46	4.875	4.99548	4.89969	0.926609	51.1	24.8266
16.48	4.878	4.99822	4.90454	0.90612	51.28	23.2793
16.5	4.881	5.00096	4.90939	0.945117	51.15	22.762
16.52	4.884	5.0037	4.91424	0.951083	51.03	23.1668
16.54	4.887	5.00644	4.91909	0.973866	51.1	24.2925
16.56	4.89	5.00917	4.92394	0.939249	51.19	23.307
16.58	4.893	5.01191	4.92878	0.966716	51.08	22.7429
16.6	4.896	5.01465	4.93363	0.972987	50.93	22.308
16.62	4.899	5.01739	4.93848	0.913762	51.21	22.4573
16.64	4.902	5.02013	4.94333	1.03923	50.72	24.6631
16.66	4.905	5.02287	4.94817	0.937465	51.01	22.5032
16.68	4.908	5.02561	4.95302	0.881192	51.15	23.1786
16.7	4.911	5.02835	4.95787	0.994047	50.78	23.4249
16.72	4.914	5.03109	4.96272	0.956754	51.24	22.3824
16.74	4.917	5.03383	4.96756	1.02879	50.76	24.147
16.76	4.92	5.03656	4.97241	1.01426	50.73	24.2085
16.78	4.923	5.0393	4.97726	1.02495	50.87	23.1787
16.8	4.926	5.04204	4.98211	0.837433	51.49	21.7101
16.82	4.929	5.04478	4.98696	0.832288	50.74	22.9602
16.84	4.932	5.04752	4.9918	0.918676	51.42	23.2185
16.86	4.935	5.05026	4.99665	0.965705	51.16	23.6779
16.88	4.938	5.053	5.0015	0.941893	50.94	23.6611
16.9	4.941	5.05574	5.00635	0.98453	50.55	23.8591
16.92	4.944	5.05848	5.0112	0.979577	50.84	23.4695
16.94	4.947	5.06122	5.01604	0.961183	50.69	23.2819
16.96	4.95	5.06396	5.02089	0.990301	50.58	23.9059
16.98	4.953	5.0667	5.02574	0.898619	50.85	24.1449
17	4.956	5.06944	5.03059	1.00977	50.35	24.5652
17.02	4.959	5.07217	5.03544	0.987176	51.01	24.6023
17.04	4.962	5.07491	5.04028	1.00874	50.25	25.1462
17.06	4.965	5.07765	5.04513	1.06792	50.18	25.9169
17.08	4.968	5.08039	5.04998	1.02121	50.18	24.9955
17.1	4.971	5.08313	5.05483	0.920858	49.61	24.0227
17.12	4.974	5.08587	5.05967	0.952989	50.07	24.1702
17.14	4.977	5.08861	5.06452	0.993843	50.42	24.3177
17.16	4.98	5.09135	5.06937	0.986666	50.69	24.0371
17.18	4.983	5.09409	5.07422	0.93162	50.69	23.8801
17.2	4.986	5.09683	5.07906	0.830639	50.61	22.9747
17.22	4.989	5.09956	5.08391	0.989653	50.66	25.0861
17.24	4.992	5.1023	5.08876	0.943271	51.08	24.293
17.26	4.995	5.10504	5.09361	0.870615	50.59	22.5199
17.28	4.998	5.10778	5.09846	0.790157	50.46	21.8673
17.3	5.001	5.11052	5.1033	0.879878	51.03	23.9381
17.32	5.004	5.11326	5.10815	0.872742	50.8	22.9674
17.34	5.007	5.116	5.113	0.708612	51.85	21.4412
17.36	5.00981	5.11878	5.11588	0.847876	51.185	22.8066
17.38	5.01261	5.12156	5.11876	0.987141	50.52	24.172
17.4	5.01541	5.12434	5.12163	0.930319	50.7	23.7404
17.42	5.01822	5.12712	5.12451	1.00088	50.06	23.8999
17.44	5.02102	5.1299	5.12739	1.01261	50.11	24.3059
17.46	5.02383	5.13268	5.13027	0.99064	50.15	24.0654
17.48	5.02663	5.13546	5.13315	1.0045	50.11	23.8895
17.5	5.02944	5.13824	5.13602	0.966527	50.11	23.9932
17.52	5.03224	5.14102	5.1389	0.958113	50.15	23.4342
17.54	5.03505	5.14381	5.14178	0.997957	50.14	22.6085
17.56	5.03785	5.14658	5.14466	0.973604	50.055	22.9424
17.58	5.04066	5.14937	5.14754	0.949251	49.97	23.2763
17.6	5.04346	5.15215	5.15041	0.958327	50.34	22.9391
17.62	5.04627	5.15493	5.15329	1.01612	50.19	23.1055
17.64	5.04907	5.15771	5.15617	1.01943	49.82	23.9399
17.66	5.05188	5.16049	5.15905	1.01408	49.855	23.9505
17.68	5.05468	5.16327	5.16193	1.00872	49.89	23.961
17.7	5.05749	5.16605	5.16481	1.01035	49.91	23.8436
17.72	5.06029	5.16883	5.16768	0.940457	49.84	22.2752
17.74	5.0631	5.17161	5.17056	0.906416	50	22.5052
17.76	5.0659	5.17439	5.17344	0.983067	49.64	23.4255
17.78	5.06871	5.17717	5.17632	0.973257	49.53	24.0184
17.8	5.07151	5.17995	5.17919	0.938378	49.81	23.0434
17.82	5.07432	5.18273	5.18207	0.975759	49.34	23.4872
17.84	5.07712	5.18551	5.18495	0.951034	49.51	23.1817
17.86	5.07993	5.18829	5.18783	0.926308	49.68	22.8762
17.88	5.08273	5.19107	5.19071	0.832858	50.26	21.8378
17.9	5.08554	5.19385	5.19358	0.881833	50.32	22.2549
17.92	5.08834	5.19663	5.19646	0.933273	49.73	22.8975
17.94	5.09115	5.19942	5.19934	0.945151	49.34	23.9717
17.96	5.09395	5.20219	5.20222	0.958594	49.6	22.9668
17.98	5.09676	5.20498	5.2051	0.946523	49.63	23.9678
18	5.09956	5.20776	5.20798	1.00268	49.44	23.7526
18.02	5.10237	5.21054	5.21085	1.03034	49.29	24.6696
18.04	5.10517	5.21332	5.21373	1.03152	49.17	25.2494
18.06	5.10798	5.2161	5.21661	0.908809	49.73	22.6488
18.08	5.11078	5.21888	5.21949	1.0509	49.29	24.6433
18.1	5.11358	5.22166	5.22237	0.921438	49.85	22.4311
18.12	5.11639	5.22444	5.22524	1.0089	49.38	23.7428
18.14	5.11919	5.22722	5.22812	0.915983	49.43	23.4874
18.16	5.122	5.23	5.231	0.874247	49.76	22.3824
18.18	5.12325	5.23115	5.23175	0.910543	49.54	22.7651
18.2	5.1245	5.23231	5.2325	0.842329	50.3	20.8851
18.22	5.12575	5.23346	5.23325	0.96954	49.65	23.3988
18.24	5.127	5.23461	5.234	0.941675	49.73	22.4998
18.26	5.12825	5.23577	5.23475	0.969119	49.53	23.4347
18.28	5.1295	5.23692	5.2355	0.958276	49.45	22.8908
18.3	5.13075	5.23808	5.23625	0.908902	49.83	23.1434
18.32	5.132	5.23923	5.237	0.955711	49.39	23.7923
18.34	5.13325	5.24038	5.23775	0.968603	49.42	23.505
18.36	5.1345	5.24154	5.2385	0.992685	48.91	23.818
18.38	5.13575	5.24269	5.23925	0.932536	49.36	22.3329
18.4	5.137	5.24385	5.24	0.832375	49.94	22.2175
18.42	5.13825	5.245	5.24075	1.05053	49.39	23.5484
18.44	5.1395	5.24615	5.2415	0.937535	49.47	22.5677
18.46	5.14075	5.24731	5.24225	1.00556	49.26	23.8436
18.48	5.142	5.24846	5.243	0.990763	49.36	23.6655
18.5	5.14325	5.24961	5.24375	1.01678	49.21	23.8895
18.52	5.1445	5.25077	5.2445	0.966393	49.35	24.7741
18.54	5.14575	5.25192	5.24525	0.955661	49.64	23.4429
18.56	5.147	5.25308	5.246	0.977404	49.31	24.3301
18.58	5.14825	5.25423	5.24675	0.988463	49.22	23.9464
18.6	5.1495	5.25539	5.2475	0.980428	49.4	23.8282
18.62	5.15075	5.25654	5.24825	0.98305	49.62	24.3423
18.64	5.152	5.25769	5.249	1.02138	49.31	24.7741
18.66	5.15325	5.25885	5.24975	0.962312	49.5	24.2809
18.68	5.1545	5.26	5.2505	1.00172	49.47	24.1376
18.7	5.15575	5.26115	5.25125	1.03802	49.4	24.5996
18.72	5.157	5.26231	5.252	1.00681	49.45	24.0075
18.74	5.15825	5.26346	5.25275	0.985255	49.49	23.029
18.76	5.1595	5.26462	5.2535	0.966112	49.48	22.9599
18.78	5.16075	5.26577	5.25425	0.999227	49.64	23.2763
18.8	5.162	5.26692	5.255	0.915836	49.59	23.3534
18.82	5.16325	5.26808	5.25575	0.970993	49.84	23.5139
18.84	5.1645	5.26923	5.2565	0.970868	49.62	23.8126
18.86	5.16575	5.27039	5.25725	0.85394	50.52	22.2525
18.88	5.167	5.27154	5.258	0.978698	49.65	23.8229
18.9	5.16825	5.27269	5.25875	0.981155	49.56	24.3791
18.92	5.1695	5.27385	5.2595	1.00087	49.86	24.391
18.94	5.17075	5.275	5.26025	0.967596	49.82	23.3364
18.96	5.172	5.27615	5.261	0.977543	49.67	23.2492
18.98	5.17325	5.27731	5.26175	1.00227	49.72	22.8695
19	5.1745	5.27846	5.2625	0.993229	49.91	23.4255
19.02	5.17575	5.27961	5.26325	0.991656	49.81	22.7463
19.04	5.177	5.28077	5.264	0.984521	49.89	23.4696
19.06	5.17825	5.28192	5.26475	0.942586	49.92	23.3197
19.08	5.1795	5.28308	5.2655	0.962715	49.88	24.1836
19.1	5.18075	5.28423	5.26625	0.93752	49.91	22.6774
19.12	5.182	5.28538	5.267	0.918978	49.66	23.9104
19.14	5.18325	5.28654	5.26775	0.957728	49.7	24.1015
19.16	5.1845	5.28769	5.2685	0.954915	49.86	23.6299
19.18	5.18575	5.28885	5.26925	1.00497	49.56	24.2332
19.2	5.187	5.29	5.27	0.982478	49.75	24.2215
19.22	5.18869	5.29143	5.27163	0.983545	49.52	24.0514
19.24	5.19039	5.29286	5.27327	0.969226	49.66	24.6497
19.26	5.19208	5.29429	5.2749	0.945666	49.85	23.8126
19.28	5.19377	5.29571	5.27653	0.926242	49.92	24.4909
19.3	5.19547	5.29714	5.27816	0.934978	49.925	24.1984
19.32	5.19716	5.29857	5.2798	0.943713	49.93	23.9059
19.34	5.19886	5.3	5.28143	0.965863	50.07	23.8953
19.36	5.20055	5.30143	5.28306	0.969961	50.19	23.9316
19.38	5.20224	5.30286	5.28469	0.906255	50.19	23.3978
19.4	5.20394	5.30429	5.28633	0.953593	50.53	24.0625
19.42	5.20563	5.30571	5.28796	0.94927	50.5	23.4249
19.44	5.20733	5.30714	5.28959	0.934478	50.75	22.1821
19.46	5.20902	5.30857	5.29122	0.989747	50.21	23.0434
19.48	5.21071	5.31	5.29286	0.958369	50.51	22.2798
19.5	5.21241	5.31143	5.29449	0.935782	50.53	22.0342
19.52	5.2141	5.31286	5.29612	0.906901	50.91	21.4486
19.54	5.2158	5.31429	5.29776	0.931032	50.75	21.2134
19.56	5.21749	5.31571	5.29939	0.966125	50.4	21.8589
19.58	5.21918	5.31714	5.30102	0.879324	50.71	20.5965
19.6	5.22088	5.31857	5.30265	1.00978	50.41	21.1747
19.62	5.22257	5.32	5.30429	0.975617	50.45	21.4103
19.64	5.22426	5.32143	5.30592	0.991758	50.1	20.9818
19.66	5.22596	5.32286	5.30755	0.949936	50.48	20.5038
19.68	5.22765	5.32429	5.30918	0.932252	50.63	20.3151
19.7	5.22935	5.32571	5.31082	0.953176	50.67	19.8901
19.72	5.23104	5.32714	5.31245	0.972193	50.67	20.5663
19.74	5.23273	5.32857	5.31408	0.987758	50.5	20.5345
19.76	5.23443	5.33	5.31571	0.989071	50.41	12.4661
19.78	5.23612	5.33143	5.31735	0.970165	50.55	19.8341
19.8	5.23782	5.33286	5.31898	0.996316	50.37	21.5149
19.82	5.23951	5.33429	5.32061	0.998655	50.44	21.7947
19.84	5.2412	5.33571	5.32224	0.986924	50.68	20.8849
19.86	5.2429	5.33714	5.32388	0.99728	50.83	21.3161
19.88	5.24459	5.33857	5.32551	0.954956	50.84	19.6797
19.9	5.24629	5.34	5.32714	0.984487	50.53	19.7756
19.92	5.24798	5.34143	5.32877	1.05243	50.44	20.3217
19.94	5.24967	5.34286	5.33041	1.00139	50.3	19.5448
19.96	5.25137	5.34429	5.33204	1.0153	50.55	19.1739
19.98	5.25306	5.34571	5.33367	1.05488	49.94	20.9814
20	5.25476	5.34714	5.33531	1.06397	50.06	20.8847
20.02	5.25645	5.34857	5.33694	1.06926	49.84	21.5416
20.04	5.25814	5.35	5.33857	1.03994	50.05	19.6832
20.06	5.25984	5.35143	5.3402	0.984902	50.32	18.8798
20.08	5.26153	5.35286	5.34184	0.956164	50.865	17.8502
20.1	5.26323	5.35429	5.34347	0.927426	51.41	16.8206
20.12	5.26492	5.35571	5.3451	0.771928	53.6	14.8906
20.14	5.26661	5.35714	5.34673	0.852042	51.7	16.7938
20.16	5.26831	5.35857	5.34837	0.801772	52.89	14.4367
20.18	5.27	5.36	5.35	0.797553	52.33	15.3138
20.2	5.27079	5.36135	5.35149	0.845483	51.31	17.4909
20.22	5.27158	5.36269	5.35297	0.92403	50.92	19.0527
20.24	5.27238	5.36404	5.35446	0.892524	50.78	18.3037
20.26	5.27317	5.36539	5.35594	0.942231	51.29	19.306
20.28	5.27396	5.36674	5.35743	0.971778	51.06	20.8524
20.3	5.27475	5.36808	5.35892	1.05872	50.77	21.3402
20.32	5.27554	5.36943	5.3604	0.881139	51.61	17.6385
20.34	5.27633	5.37078	5.36189	0.816263	52.46	16.5635
20.36	5.27712	5.37212	5.36337	0.885183	51.58	18.026
20.38	5.27792	5.37347	5.36486	0.879307	51.8	16.6688
20.4	5.27871	5.37482	5.36635	0.721043	53.37	17.1788
20.42	5.2795	5.37617	5.36783	0.834702	51.48	18.8026
20.44	5.28029	5.37751	5.36932	0.845785	51.16	19.4739
20.46	5.28108	5.37886	5.37081	0.803224	51.4	18.7965
20.48	5.28188	5.38021	5.37229	0.812033	51.48	17.9644
20.5	5.28267	5.38156	5.37378	0.787716	51.42	18.1843
20.52	5.28346	5.3829	5.37526	0.794662	51.64	17.7345
20.54	5.28425	5.38425	5.37675	0.813844	51.82	17.7722
20.56	5.28504	5.3856	5.37824	0.761696	52.24	16.8444
20.58	5.28583	5.38694	5.37972	0.80331	52.1	17.8718
20.6	5.28662	5.38829	5.38121	0.887055	51.65	18.9751
20.62	5.28742	5.38964	5.38269	0.84242	52.28	17.6649
20.64	5.28821	5.39099	5.38418	0.807532	52.11	18.4542
20.66	5.289	5.39233	5.38567	0.791246	51.93	18.0724
20.68	5.28979	5.39368	5.38715	0.827173	51.6	19.1906
20.7	5.29058	5.39503	5.38864	0.825045	51.82	19.1189
20.72	5.29138	5.39637	5.39013	0.816535	51.83	18.2369
20.74	5.29217	5.39772	5.39161	0.784477	51.82	17.9562
20.76	5.29296	5.39907	5.3931	0.82477	51.53	18.8755
20.78	5.29375	5.40042	5.39458	0.803105	51.5	18.852
20.8	5.29454	5.40176	5.39607	0.811115	51.84	19.7287
20.82	5.29533	5.40311	5.39756	0.776202	52.65	17.8256
20.84	5.29612	5.40446	5.39904	0.851535	52.07	18.5006
20.86	5.29692	5.40581	5.40053	0.869394	51.4	20.0572
20.88	5.29771	5.40715	5.40201	0.781477	52.11	18.4403
20.9	5.2985	5.4085	5.4035	0.859807	51.65	19.4155
20.92	5.29929	5.40985	5.40499	0.851738	52.24	19.4594
20.94	5.30008	5.41119	5.40647	0.902888	51.96	19.3446
20.96	5.30087	5.41254	5.40796	0.883309	51.63	19.5052
20.98	5.30167	5.41389	5.40944	0.663899	54.5	15.7645
21	5.30246	5.41524	5.41093	0.656817	53.62	15.9446
21.02	5.30325	5.41658	5.41242	0.797585	52.17	18.2444
21.04	5.30404	5.41793	5.4139	0.866492	52.02	18.1927
21.06	5.30483	5.41928	5.41539	0.762655	52.73	17.0133
21.08	5.30563	5.42063	5.41688	0.712146	53.12	16.2025
21.1	5.30642	5.42197	5.41836	0.676986	53.68	16.2897
21.12	5.30721	5.42332	5.41985	0.789034	52.03	17.9909
21.14	5.308	5.42467	5.42133	0.801786	52.01	18.5883
21.16	5.30879	5.42601	5.42282	0.795138	52.53	17.8634
21.18	5.30958	5.42736	5.42431	0.819756	52.27	18.0984
21.2	5.31037	5.42871	5.42579	0.844374	52.01	18.3334
21.22	5.31117	5.43006	5.42728	0.837407	51.51	17.6249
21.24	5.31196	5.4314	5.42876	0.8	52.65	16.57
21.26	5.31275	5.43275	5.43025	0.807732	52.18	18.3727
21.28	5.31354	5.4341	5.43174	0.825206	52.33	18.2369
21.3	5.31433	5.43544	5.43322	0.737792	53.07	16.9618
21.32	5.31513	5.43679	5.43471	0.766189	52.41	17.9693
21.34	5.31592	5.43814	5.43619	0.796957	51.86	19.2082
21.36	5.31671	5.43949	5.43768	0.773869	51.94	18.8651
21.38	5.3175	5.44083	5.43917	0.744976	52.39	17.8465
21.4	5.31829	5.44218	5.44065	0.767361	54.29	16.292
21.42	5.31908	5.44353	5.44214	0.752492	53.08	14.9609
21.44	5.31987	5.44487	5.44362	0.733087	53.32	14.6965
21.46	5.32067	5.44622	5.44511	0.763752	53.24	15.3746
21.48	5.32146	5.44757	5.4466	0.779498	53.05	15.3254
21.5	5.32225	5.44892	5.44808	0.751457	52.88	15.8635
21.52	5.32304	5.45026	5.44957	0.754513	52.79	15.114
21.54	5.32383	5.45161	5.45106	0.756204	52.94	15.3636
21.56	5.32463	5.45296	5.45254	0.722333	53.06	15.0858
21.58	5.32542	5.45431	5.45403	0.744654	52.9	15.4008
21.6	5.32621	5.45565	5.45551	0.699643	53.41	14.7888
21.62	5.327	5.457	5.457	0.682854	54.49	15.3761
21.64	5.32882	5.45873	5.45869	0.692855	55	15.0595
21.66	5.33064	5.46046	5.46037	0.706202	53.62	16.7135
21.68	5.33246	5.46219	5.46206	0.674721	54.63	15.8776
21.7	5.33428	5.46393	5.46375	0.740257	53.77	17.0225
21.72	5.3361	5.46566	5.46543	0.717115	53.74	16.1031
21.74	5.33793	5.46739	5.46712	0.694262	54.32	15.1255
21.76	5.33975	5.46912	5.46881	0.724758	54.03	15.8397
21.78	5.34157	5.47085	5.47049	0.538103	58.6	11.9507
21.8	5.34339	5.47258	5.47218	0.74665	53.51	16.7531
21.82	5.34521	5.47431	5.47387	0.674245	54.33	15.5277
21.84	5.34703	5.47605	5.47555	0.729065	53.5	16.7702
21.86	5.34885	5.47778	5.47724	0.714598	53.83	16.4055
21.88	5.35067	5.47951	5.47893	0.633051	55.3	14.7891
21.9	5.35249	5.48124	5.48061	0.667102	54.28	16.4263
21.92	5.35431	5.48297	5.4823	0.644051	54.84	15.65
21.94	5.35613	5.4847	5.48398	0.685627	53.91	16.7487
21.96	5.35795	5.48643	5.48567	0.55535	57.24	14.0081
21.98	5.35978	5.48816	5.48736	0.580226	55.98	14.7413
22	5.3616	5.4899	5.48904	0.612467	55.15	15.2733
22.02	5.36342	5.49163	5.49073	0.694296	54.67	15.609
22.04	5.36524	5.49336	5.49242	0.692878	54	16.1031
22.06	5.36706	5.49509	5.4941	0.509983	58.71	12.2177
22.08	5.36888	5.49682	5.49579	0.317487	63.81	10.4743
22.1	5.3707	5.49855	5.49748	0.593719	55.56	14.4509
22.12	5.37252	5.50028	5.49916	0.752567	53.26	14.8402
22.14	5.37434	5.50202	5.50085	0.719086	53.47	15.8397
22.16	5.37616	5.50375	5.50254	0.755815	52.72	16.0757
22.18	5.37798	5.50548	5.50422	0.666692	54.51	14.4653
22.2	5.37981	5.50721	5.50591	0.620237	54.82	13.6054
22.22	5.38163	5.50894	5.5076	0.677209	54	14.4273
22.24	5.38345	5.51067	5.50928	0.687133	53.63	15.153
22.26	5.38527	5.5124	5.51097	0.685577	53.51	15.0805
22.28	5.38709	5.51413	5.51266	0.586915	55.85	13.5021
22.3	5.38891	5.51587	5.51434	0.667723	54.49	13.4737
22.32	5.39073	5.5176	5.51603	0.630472	54.7	13.5751
22.34	5.39255	5.51933	5.51772	0.677735	53.53	15.2251
22.36	5.39437	5.52106	5.5194	0.577924	55.32	13.0841
22.38	5.39619	5.52279	5.52109	0.574691	56.17	12.418
22.4	5.39802	5.52452	5.52278	0.672704	53.9	14.5834
22.42	5.39984	5.52625	5.52446	0.63522	54.67	13.8242
22.44	5.40166	5.52798	5.52615	0.625019	54.8	14.2668
22.46	5.40348	5.52972	5.52784	0.636339	54.56	13.7191
22.48	5.4053	5.53145	5.52952	0.614971	55.01	13.3912
22.5	5.40712	5.53318	5.53121	0.633075	54.67	13.4907
22.52	5.40894	5.53491	5.5329	0.464122	58.72	11.928
22.54	5.41076	5.53664	5.53458	0.463559	58.83	11.3076
22.56	5.41258	5.53837	5.53627	0.533107	56.07	13.2882
22.58	5.4144	5.5401	5.53796	0.562143	56.55	12.9734
22.6	5.41622	5.54184	5.53964	0.640863	54.43	14.0395
22.62	5.41805	5.54357	5.54133	0.592222	55.32	13.2092
22.64	5.41987	5.5453	5.54302	0.647225	53.95	14.2509
22.66	5.42169	5.54703	5.5447	0.628026	54.96	13.5667
22.68	5.42351	5.54876	5.54639	0.608827	55.97	12.8826
22.7	5.42533	5.55049	5.54807	0.585613	55.8	13.0649
22.72	5.42715	5.55222	5.54976	0.630589	55.89	13.5035
22.74	5.42897	5.55396	5.55145	0.622995	54.94	14.1772
22.76	5.43079	5.55569	5.55313	0.470232	60.64	10.8499
22.78	5.43261	5.55742	5.55482	0.620746	56.89	12.6918
22.8	5.43443	5.55915	5.55651	0.652028	56.96	12.4003
22.82	5.43625	5.56088	5.55819	0.65332	55.32	13.4256
22.84	5.43807	5.56261	5.55988	0.769513	53.99	15.0458
22.86	5.4399	5.56434	5.56157	0.71341	56.09	13.0647
22.88	5.44172	5.56607	5.56325	0.542118	59.76	10.087
22.9	5.44354	5.56781	5.56494	0.417408	63.555	9.15621
22.92	5.44536	5.56954	5.56663	0.292698	67.35	8.22546
22.94	5.44718	5.57127	5.56831	0.321332	66.16	7.93331
22.96	5.449	5.573	5.57	0.25536	70.05	6.94207
22.98	5.45088	5.57417	5.57121	0.468872	60.45	9.89662
23	5.45276	5.57533	5.57242	0.511389	58.78	10.5696
23.02	5.45464	5.5765	5.57364	0.491952	59.19	10.8125
23.04	5.45652	5.57767	5.57485	0.579496	57.64	11.4429
23.06	5.45839	5.57883	5.57606	0.500947	59.56	10.613
23.08	5.46027	5.58	5.57727	0.530081	58.59	10.5452
23.1	5.46215	5.58117	5.57848	0.516594	59.07	10.3392
23.12	5.46403	5.58233	5.5797	0.51828	58.49	10.673
23.14	5.46591	5.5835	5.58091	0.445851	61.07	9.13508
23.16	5.46779	5.58467	5.58212	0.541476	57.86	11.4997
23.18	5.46967	5.58583	5.58333	0.47132	60.43	9.18479
23.2	5.47154	5.587	5.58455	0.49323	59.92	9.92128
23.22	5.47342	5.58817	5.58576	0.503458	59.4	9.9865
23.24	5.4753	5.58933	5.58697	0.522134	59.03	10.2241
23.26	5.47718	5.5905	5.58818	0.511668	59.46	9.60521
23.28	5.47906	5.59167	5.58939	0.562047	58.02	10.8302
23.3	5.48094	5.59283	5.59061	0.528216	58.52	10.184
23.32	5.48282	5.594	5.59182	0.470286	59.72	9.58199
23.34	5.4847	5.59517	5.59303	0.494066	59.25	10.0601
23.36	5.48658	5.59633	5.59424	0.489061	59.53	9.75276
23.38	5.48846	5.5975	5.59546	0.367483	62.82	7.52838
23.4	5.49033	5.59867	5.59667	0.528998	59.38	9.76815
23.42	5.49221	5.59983	5.59788	0.534369	59.19	9.94288
23.44	5.49409	5.601	5.59909	0.544561	58.97	10.2857
23.46	5.49597	5.60217	5.6003	0.573265	58.45	10.7638
23.48	5.49785	5.60333	5.60152	0.625791	55.15	12.1056
23.5	5.49973	5.6045	5.60273	0.613859	56.83	11.9672
23.52	5.50161	5.60567	5.60394	0.633306	57.15	11.8908
23.54	5.50348	5.60683	5.60515	0.619665	56.68	12.2225
23.56	5.50536	5.608	5.60636	0.744724	54.45	13.9543
23.58	5.50724	5.60917	5.60758	0.724011	54.96	13.5392
23.6	5.50912	5.61033	5.60879	0.782046	54.59	14.1659
23.62	5.511	5.6115	5.61	0.814496	54.53	14.2496
23.64	5.51288	5.61267	5.61121	0.802083	53.88	13.9222
23.66	5.51476	5.61383	5.61242	0.891002	53.63	14.4901
23.68	5.51664	5.615	5.61364	0.979921	53.38	15.0579
23.7	5.51852	5.61617	5.61485	0.944064	53.62	15.1699
23.72	5.52039	5.61733	5.61606	0.850379	53.65	14.9203
23.74	5.52227	5.6185	5.61727	0.97116	52.56	16.1394
23.76	5.52415	5.61967	5.61848	0.963933	53.35	16.2168
23.78	5.52603	5.62083	5.6197	0.91069	53.17	15.5744
23.8	5.52791	5.622	5.62091	0.81444	55.05	12.7521
23.82	5.52979	5.62317	5.62212	0.970844	53	15.6498
23.84	5.53167	5.62433	5.62333	0.980377	53.76	15.4524
23.86	5.53355	5.6255	5.62455	1.00298	52.74	16.8816
23.88	5.53542	5.62667	5.62576	0.980925	52.97	16.5392
23.9	5.5373	5.62783	5.62697	1.0632	52.48	18.3292
23.92	5.53918	5.629	5.62818	1.2219	53.1	18.2032
23.94	5.54106	5.63017	5.62939	1.03875	52.88	17.5573
23.96	5.54294	5.63133	5.63061	1.04698	53.02	17.696
23.98	5.54482	5.6325	5.63182	0.970651	53.71	16.0463
24	5.5467	5.63367	5.63303	1.04073	53.37	16.6128
24.02	5.54858	5.63483	5.63424	1.02581	53.42	16.6961
24.04	5.55046	5.636	5.63546	1.02588	53.26	16.7643
24.06	5.55233	5.63717	5.63667	0.984773	53.41	16.3344
24.08	5.55421	5.63833	5.63788	1.01455	53.04	16.7699
24.1	5.55609	5.6395	5.63909	0.974089	53.51	16.2859
24.12	5.55797	5.64067	5.6403	0.990104	53.67	16.4759
24.14	5.55985	5.64183	5.64152	0.83219	54.62	14.6038
24.16	5.56173	5.643	5.64273	0.813501	54.47	14.6738
24.18	5.56361	5.64417	5.64394	0.781149	54.62	14.3763
24.2	5.56548	5.64533	5.64515	0.71227	54.92	14.0548
24.22	5.56736	5.6465	5.64636	0.732575	55.3	13.5227
24.24	5.56924	5.64767	5.64758	0.72422	55.38	13.4017
24.26	5.57112	5.64883	5.64879	0.698565	56.08	13.0526
24.28	5.573	5.65	5.65	0.684596	55.84	12.4624
24.3	5.5745	5.65172	5.65176	0.722894	55.56	13.1457
24.32	5.576	5.65345	5.65352	0.747354	54.66	14.1903
24.34	5.5775	5.65517	5.65528	0.763074	55.05	14.2234
24.36	5.579	5.6569	5.65703	0.804445	54.43	14.8884
24.38	5.5805	5.65862	5.65879	0.7652	54.91	14.082
24.4	5.582	5.66035	5.66055	0.742749	54.67	11.6539
24.42	5.5835	5.66207	5.66231	0.779399	54.3	14.2431
24.44	5.585	5.66379	5.66407	0.784404	54.51	14.3849
24.46	5.5865	5.66552	5.66583	0.793332	54.32	14.1453
24.48	5.588	5.66724	5.66759	0.828153	53.91	15.1972
24.5	5.5895	5.66897	5.66934	0.769242	54.47	14.1469
24.52	5.591	5.67069	5.6711	0.797134	54.02	15.1331
24.54	5.5925	5.67241	5.67286	0.769776	54.08	14.4335
24.56	5.594	5.67414	5.67462	0.725336	54.47	14.1503
24.58	5.5955	5.67586	5.67638	0.818563	54.04	14.96
24.6	5.597	5.67759	5.67814	0.698993	54.7	14.1274
24.62	5.5985	5.67931	5.6799	0.685628	54.56	14.1217
24.64	5.6	5.68103	5.68166	0.714259	54.67	13.9555
24.66	5.6015	5.68276	5.68341	0.654011	56.03	12.9161
24.68	5.603	5.68448	5.68517	0.833792	53.48	15.6628
24.7	5.6045	5.68621	5.68693	0.77773	53.76	15.0546
24.72	5.606	5.68793	5.68869	0.713959	54.42	14.2393
24.74	5.6075	5.68966	5.69045	0.749433	53.9	13.7155
24.76	5.609	5.69138	5.69221	0.733723	53.98	13.3256
24.78	5.6105	5.6931	5.69397	0.732709	53.68	14.1922
24.8	5.612	5.69483	5.69572	0.791642	53.49	14.3147
24.82	5.6135	5.69655	5.69748	0.785572	53.29	14.197
24.84	5.615	5.69828	5.69924	0.801058	53.3	15.2891
24.86	5.6165	5.7	5.701	0.901114	52.18	16.4548
24.88	5.618	5.70172	5.70276	0.895698	52.47	16.6048
24.9	5.6195	5.70345	5.70452	0.85837	52.77	15.8591
24.92	5.621	5.70517	5.70628	0.861067	52.4	16.1424
24.94	5.6225	5.7069	5.70803	0.862363	52.86	15.7673
24.96	5.624	5.70862	5.70979	0.830687	52.83	15.2926
24.98	5.6255	5.71035	5.71155	0.770281	53.45	14.4944
25	5.627	5.71207	5.71331	0.923907	53.05	15.8841
25.02	5.6285	5.71379	5.71507	0.893244	53.02	15.754
25.04	5.63	5.71552	5.71683	0.886948	53.29	15.3571
25.06	5.6315	5.71724	5.71859	0.922788	53.06	15.7661
25.08	5.633	5.71896	5.72035	0.940037	53.21	15.5223
25.1	5.6345	5.72069	5.7221	0.952333	53.33	14.8357
25.12	5.636	5.72241	5.72386	0.990047	53.55	15.637
25.14	5.6375	5.72414	5.72562	0.959032	53.26	15.1243
25.16	5.639	5.72586	5.72738	0.896224	53.94	14.9524
25.18	5.6405	5.72759	5.72914	0.889668	54.1	14.2454
25.2	5.642	5.72931	5.7309	0.821266	54.17	14.5741
25.22	5.6435	5.73103	5.73265	0.824259	54.52	13.712
25.24	5.645	5.73276	5.73441	0.866815	54.56	13.9868
25.26	5.6465	5.73448	5.73617	0.803511	54.69	14.1259
25.28	5.648	5.73621	5.73793	0.736081	54.43	14.076
25.3	5.6495	5.73793	5.73969	0.747664	54.11	16.5912
25.32	5.651	5.73965	5.74145	0.752548	54.38	15.4407
25.34	5.6525	5.74138	5.74321	0.808295	53.15	15.3922
25.36	5.654	5.7431	5.74497	0.808878	53.67	15.3557
25.38	5.6555	5.74483	5.74672	0.677758	55.33	14.2441
25.4	5.657	5.74655	5.74848	0.700211	54.32	14.8952
25.42	5.6585	5.74828	5.75024	0.592774	56.5	13.2157
25.44	5.66	5.75	5.752	0.549688	62.62	5.15048
25.46	5.66198	5.75237	5.75428	0.642701	59.14	8.19051
25.48	5.66396	5.75474	5.75656	0.644386	59.78	7.58634
25.5	5.66594	5.75711	5.75883	0.750689	57.57	10.5897
25.52	5.66793	5.75948	5.76111	0.65148	58.83	8.89117
25.54	5.66991	5.76185	5.76339	0.760807	57.18	10.4666
25.56	5.67189	5.76422	5.76567	0.76187	57.51	10.1459
25.58	5.67387	5.76659	5.76794	0.827185	56.15	11.5763
25.6	5.67585	5.76896	5.77022	0.82197	55.72	11.6634
25.62	5.67783	5.77133	5.7725	0.850552	56.18	12.4363
25.64	5.67981	5.7737	5.77478	0.895823	55.56	13.0646
25.66	5.6818	5.77607	5.77706	0.959527	54.18	14.5021
25.68	5.68378	5.77844	5.77933	0.991115	54.23	15.9302
25.7	5.68576	5.78081	5.78161	0.977038	53.94	15.2199
25.72	5.68774	5.78319	5.78389	0.951297	53.19	14.4491
25.74	5.68972	5.78556	5.78617	0.993383	52.87	14.5341
25.76	5.6917	5.78793	5.78844	0.981203	53.58	15.3123
25.78	5.69369	5.7903	5.79072	0.918227	54.18	15.1646
25.8	5.69567	5.79267	5.793	0.896888	53.75	14.4724
25.82	5.69765	5.79504	5.79528	0.933162	54.45	15.3488
25.84	5.69963	5.79741	5.79756	0.891505	55.5	13.5287
25.86	5.70161	5.79978	5.79983	0.981439	54.8	14.6815
25.88	5.70359	5.80215	5.80211	0.861234	56.13	12.9473
25.9	5.70557	5.80452	5.80439	0.712522	58.14	9.72337
25.92	5.70756	5.80689	5.80667	0.725119	57.92	10.1121
25.94	5.70954	5.80926	5.80894	0.77635	57.08	10.6779
25.96	5.71152	5.81163	5.81122	0.69637	58.18	9.51944
25.98	5.7135	5.814	5.8135	0.740953	57.66	10.403
26	5.71548	5.81637	5.81578	0.761242	57.23	11.0038
26.02	5.71746	5.81874	5.81806	0.95216	54.85	15.4259
26.04	5.71944	5.82111	5.82033	0.77943	56.58	9.10671
26.06	5.72143	5.82348	5.82261	0.714747	57.05	8.62407
26.08	5.72341	5.82585	5.82489	0.726929	56.87	8.43023
26.1	5.72539	5.82822	5.82717	0.774894	55.75	10.3623
26.12	5.72737	5.83059	5.82944	0.804547	54.95	10.6611
26.14	5.72935	5.83296	5.83172	0.758168	57.4	8.44259
26.16	5.73133	5.83533	5.834	0.642117	58.99	7.77656
26.18	5.73331	5.8377	5.83628	0.712949	57.87	9.3622
26.2	5.7353	5.84007	5.83856	0.75342	57.41	9.73075
26.22	5.73728	5.84244	5.84083	0.754569	57.06	10.1321
26.24	5.73926	5.84481	5.84311	0.747916	57.23	10.0455
26.26	5.74124	5.84719	5.84539	0.758221	56	9.46247
26.28	5.74322	5.84956	5.84767	0.791375	55.86	10.484
26.3	5.7452	5.85193	5.84994	0.794167	55.56	10.2778
26.32	5.74718	5.8543	5.85222	0.789159	55.81	10.5714
26.34	5.74917	5.85667	5.8545	0.737924	56.54	9.93638
26.36	5.75115	5.85904	5.85678	0.63967	57.57	8.00167
26.38	5.75313	5.86141	5.85906	0.715431	56.88	8.96562
26.4	5.75511	5.86378	5.86133	0.537121	59.8	5.61153
26.42	5.75709	5.86615	5.86361	0.634148	56.59	7.27424
26.44	5.75907	5.86852	5.86589	0.673316	56.2	8.38479
26.46	5.76106	5.87089	5.86817	0.655169	57.18	7.04356
26.48	5.76304	5.87326	5.87044	0.546805	59.27	5.73213
26.5	5.76502	5.87563	5.87272	0.677328	56.36	7.69958
26.52	5.767	5.878	5.875	0.552725	58.96	5.98348
26.54	5.76952	5.88022	5.87728	0.665159	55.83	8.61245
26.56	5.77204	5.88244	5.87956	0.684917	54.8	9.25903
26.58	5.77456	5.88465	5.88185	0.760081	54.25	10.823
26.6	5.77709	5.88687	5.88413	0.65661	54.93	8.33724
26.62	5.77961	5.88909	5.88641	0.717686	55.84	9.52152
26.64	5.78213	5.8913	5.88869	0.720275	55.15	9.4791
26.66	5.78465	5.89352	5.89098	0.713712	55.59	9.46273
26.68	5.78717	5.89574	5.89326	0.720686	55.8	9.29064
26.7	5.7897	5.89796	5.89554	0.853808	53.55	12.4447
26.72	5.79222	5.90017	5.89783	0.771174	55.13	10.2778
26.74	5.79474	5.90239	5.90011	0.955968	52.8	14.8139
26.76	5.79726	5.90461	5.90239	0.85387	53.37	12.1805
26.78	5.79978	5.90683	5.90467	0.939962	52.47	13.9271
26.8	5.8023	5.90904	5.90696	0.876599	52.6	13.3719
26.82	5.80483	5.91126	5.90924	0.865351	54.32	12.5772
26.84	5.80735	5.91348	5.91152	0.870115	53.94	12.9762
26.86	5.80987	5.9157	5.9138	0.874984	54.02	12.4315
26.88	5.81239	5.91791	5.91609	0.885583	54.15	12.8117
26.9	5.81491	5.92013	5.91837	0.884933	53.98	12.0888
26.92	5.81744	5.92235	5.92065	0.866003	54.05	12.2748
26.94	5.81996	5.92456	5.92294	0.856254	54.19	11.7973
26.96	5.82248	5.92678	5.92522	0.846504	54.33	11.3198
26.98	5.825	5.929	5.9275	0.841371	54.58	11.5845
27	5.82752	5.93122	5.92978	0.762931	54.97	10.0723
27.02	5.83004	5.93344	5.93206	0.814763	55.44	11.5526
27.04	5.83256	5.93565	5.93435	0.859728	55.09	13.2092
27.06	5.83509	5.93787	5.93663	0.815029	55.25	11.1846
27.08	5.83761	5.94009	5.93891	0.900995	54.03	14.869
27.1	5.84013	5.9423	5.9412	0.786969	55.37	10.7216
27.12	5.84265	5.94452	5.94348	0.793441	55.16	11.0559
27.14	5.84517	5.94674	5.94576	0.817934	55.11	11.756
27.16	5.8477	5.94896	5.94804	0.743077	56.21	10.0258
27.18	5.85022	5.95117	5.95033	0.780684	55.44	11.5101
27.2	5.85274	5.95339	5.95261	0.79958	54.64	10.9366
27.22	5.85526	5.95561	5.95489	0.772608	55.47	10.076
27.24	5.85778	5.95783	5.95717	0.810223	55.19	12.2293
27.26	5.8603	5.96004	5.95946	0.794755	55.29	16.7782
27.28	5.86283	5.96226	5.96174	0.763405	55.22	14.9032
27.3	5.86535	5.96448	5.96402	0.794508	55.29	17.3688
27.32	5.86787	5.9667	5.9663	0.781813	55.31	16.3817
27.34	5.87039	5.96891	5.96859	0.785017	55.47	16.1105
27.36	5.87291	5.97113	5.97087	0.729064	56.17	12.1668
27.38	5.87544	5.97335	5.97315	0.821115	55.19	18.1416
27.4	5.87796	5.97556	5.97544	0.771281	54.82	15.3029
27.42	5.88048	5.97778	5.97772	0.803682	54.63	17.1256
27.44	5.883	5.98	5.98	0.72599	55.84	11.5357
27.46	5.88497	5.98094	5.98073	0.758471	54.86	14.4232
27.48	5.88695	5.98187	5.98145	0.754465	55.1	14.2763
27.5	5.88892	5.9828	5.98218	0.774223	54.34	16.0335
27.52	5.8909	5.98374	5.98291	0.847863	52.87	17.9604
27.54	5.89287	5.98468	5.98364	0.801988	53.03	16.7636
27.56	5.89484	5.98561	5.98436	0.858005	52.32	18.9495
27.58	5.89682	5.98655	5.98509	0.875817	51.67	18.5009
27.6	5.89879	5.98748	5.98582	0.82592	52.34	18.7671
27.62	5.90077	5.98842	5.98655	0.843554	52.39	18.8127
27.64	5.90274	5.98935	5.98727	0.806346	52.71	17.1482
27.66	5.90471	5.99029	5.988	0.864674	52.16	20.8585
27.68	5.90669	5.99122	5.98873	0.807198	52.43	19.14
27.7	5.90866	5.99216	5.98945	0.903877	51.6	22.8272
27.72	5.91064	5.99309	5.99018	0.851422	51.88	21.085
27.74	5.91261	5.99403	5.99091	0.910408	51.55	23.2597
27.76	5.91458	5.99496	5.99164	0.883811	52.12	20.5188
27.78	5.91656	5.9959	5.99236	0.837158	52.35	20.5029
27.8	5.91853	5.99683	5.99309	0.918587	50.99	23.344
27.82	5.92051	5.99777	5.99382	0.881645	53.06	22.1378
27.84	5.92248	5.9987	5.99455	0.875235	52.81	21.6002
27.86	5.92446	5.99964	5.99527	0.781798	54.92	13.0045
27.88	5.92643	6.00057	5.996	0.861979	53.43	21.9444
27.9	5.9284	6.00151	5.99673	0.874663	54.01	22.8232
27.92	5.93038	6.00244	5.99745	0.827981	54.26	19.1669
27.94	5.93235	6.00338	5.99818	0.830493	54.02	19.5356
27.96	5.93432	6.00431	5.99891	0.791829	54.67	18.1609
27.98	5.9363	6.00525	5.99964	0.751389	54.46	16.8112
28	5.93827	6.00618	6.00036	0.727099	54.65	14.9286
28.02	5.94025	6.00712	6.00109	0.730781	55.08	14.5392
28.04	5.94222	6.00805	6.00182	0.748435	54.51	16.3301
28.06	5.94419	6.00899	6.00255	0.747345	54.77	16.2592
28.08	5.94617	6.00992	6.00327	0.771458	54.85	17.5614
28.1	5.94814	6.01086	6.004	0.777845	54.22	18.6971
28.12	5.95012	6.01179	6.00473	0.732343	56.37	16.8994
28.14	5.95209	6.01273	6.00545	0.691423	58.15	11.2841
28.16	5.95406	6.01366	6.00618	0.728754	56.95	13.0559
28.18	5.95604	6.0146	6.00691	0.726597	56.8914	12.9398
28.2	5.95801	6.01553	6.00764	0.724441	56.8329	12.8236
28.22	5.95999	6.01647	6.00836	0.722285	56.7743	12.7074
28.24	5.96196	6.0174	6.00909	0.720128	56.7157	12.5912
28.26	5.96394	6.01834	6.00982	0.717972	56.6571	12.475
28.28	5.96591	6.01927	6.01055	0.715815	56.5986	12.3588
28.3	5.96788	6.02021	6.01127	0.713659	56.54	12.2426
28.32	5.96986	6.02114	6.012	0.703589	56.13	11.7933
28.34	5.97183	6.02208	6.01273	0.79053	55.49	14.6578
28.36	5.97381	6.02301	6.01345	0.808863	55.01	15.5595
28.38	5.97578	6.02395	6.01418	0.801907	55.21	15.2182
28.4	5.97775	6.02488	6.01491	0.819523	55.55	15.0052
28.42	5.97973	6.02582	6.01564	0.757208	55.67	10.8142
28.44	5.9817	6.02675	6.01636	0.804142	55.69	12.9594
28.46	5.98367	6.02769	6.01709	0.79004	55.79	12.5198
28.48	5.98565	6.02862	6.01782	0.788233	55.59	13.0262
28.5	5.98762	6.02956	6.01855	0.805875	55.11	13.9007
28.52	5.9896	6.03049	6.01927	0.781254	55.32	13.1566
28.54	5.99157	6.03143	6.02	0.802576	55.02	13.0007
28.56	5.99355	6.03236	6.02073	0.82097	55.13	13.5778
28.58	5.99552	6.0333	6.02145	0.816329	54.91	13.5778
28.6	5.99749	6.03423	6.02218	0.856743	54.78	14.4961
28.62	5.99947	6.03517	6.02291	0.866575	54.32	14.8782
28.64	6.00144	6.0361	6.02364	0.873042	54.59	15.0573
28.66	6.00342	6.03704	6.02436	0.875802	54.26	15.5448
28.68	6.00539	6.03797	6.02509	0.859049	54.16	14.3485
28.7	6.00736	6.03891	6.02582	0.827221	53.98	14.1674
28.72	6.00934	6.03984	6.02655	0.757603	55.6	12.5846
28.74	6.01131	6.04078	6.02727	0.76565	55.35	12.7895
28.76	6.01329	6.04171	6.028	0.755888	55.32	12.5957
28.78	6.01526	6.04265	6.02873	0.776081	55.34	13.0559
28.8	6.01723	6.04358	6.02945	0.753791	55.02	12.2396
28.82	6.01921	6.04452	6.03018	0.766277	55.27	10.031
28.84	6.02118	6.04545	6.03091	0.812446	55.01	12.331
28.86	6.02316	6.04639	6.03164	0.815305	54.96	12.2018
28.88	6.02513	6.04732	6.03236	0.794975	55.08	11.6346
28.9	6.0271	6.04826	6.03309	0.797406	54.97	11.2812
28.92	6.02908	6.0492	6.03382	0.730483	55.31	10.3854
28.94	6.03105	6.05013	6.03455	0.584256	57.26	7.32551
28.96	6.03303	6.05106	6.03527	0.727259	55.39	9.74978
28.98	6.035	6.052	6.036	0.722204	55.4771	9.70693
29	6.03619	6.05346	6.03754	0.717149	55.5643	9.66408
29.02	6.03739	6.05492	6.03908	0.712094	55.6514	9.62123
29.04	6.03858	6.05638	6.04063	0.707039	55.7386	9.57838
29.06	6.03978	6.05783	6.04217	0.701984	55.8257	9.53553
29.08	6.04097	6.05929	6.04371	0.696929	55.9129	9.49267
29.1	6.04217	6.06075	6.04525	0.691874	56	9.44982
29.12	6.04336	6.06221	6.04679	0.703799	55.36	10.9555
29.14	6.04456	6.06367	6.04833	0.694732	55.54	10.701
29.16	6.04575	6.06513	6.04988	0.762031	55.05	12.2048
29.18	6.04694	6.06658	6.05142	0.75547	55.17	11.9512
29.2	6.04814	6.06804	6.05296	0.780943	54.1	13.1463
29.22	6.04933	6.0695	6.0545	0.767334	56.09	12.0069
29.24	6.05053	6.07096	6.05604	0.749808	56.35	11.833
29.26	6.05172	6.07242	6.05758	0.800694	56.25	12.901
29.28	6.05292	6.07388	6.05912	0.758808	56.7	12.2014
29.3	6.05411	6.07533	6.06067	0.724264	57.03	10.7681
29.32	6.05531	6.07679	6.06221	0.761626	56.07	11.9116
29.34	6.0565	6.07825	6.06375	0.732846	56.19	11.9033
29.36	6.05769	6.07971	6.06529	0.7337	56.105	11.4399
29.38	6.05889	6.08117	6.06683	0.734554	56.02	10.9764
29.4	6.06008	6.08263	6.06837	0.735408	55.935	10.513
29.42	6.06128	6.08408	6.06992	0.736262	55.85	10.0496
29.44	6.06247	6.08554	6.07146	0.722624	56.53	9.9999
29.46	6.06367	6.087	6.073	0.744754	56.33	10.6444
29.48	6.06486	6.08846	6.07454	0.689695	56.45	9.33697
29.5	6.06606	6.08992	6.07608	0.745215	55.36	10.6716
29.52	6.06725	6.09138	6.07763	0.795817	55.67	13.0895
29.54	6.06844	6.09283	6.07917	0.796509	55.46	12.6984
29.56	6.06964	6.09429	6.08071	0.730084	55.86	11.7786
29.58	6.07083	6.09575	6.08225	0.728905	55.98	11.566
29.6	6.07203	6.09721	6.08379	0.777007	52.86	12.2617
29.62	6.07322	6.09867	6.08533	0.764795	55.85	11.3911
29.64	6.07442	6.10013	6.08688	0.723577	56.14	11.5054
29.66	6.07561	6.10158	6.08842	0.755392	55.92	12.3911
29.68	6.07681	6.10304	6.08996	0.781486	55.54	12.7776
29.7	6.078	6.1045	6.0915	0.765149	55.75	12.6344
29.72	6.07919	6.10596	6.09304	0.793556	56.11	13.356
29.74	6.08039	6.10742	6.09458	0.795274	55.88	12.7564
29.76	6.08158	6.10888	6.09612	0.82427	56.08	13.7425
29.78	6.08278	6.11033	6.09767	0.803091	56.05	12.9049
29.8	6.08397	6.11179	6.09921	0.791232	55.81	12.1855
29.82	6.08517	6.11325	6.10075	0.80763	55.71	13.3705
29.84	6.08636	6.11471	6.10229	0.812395	55.99	13.4846
29.86	6.08756	6.11617	6.10383	0.793704	55.95	12.3955
29.88	6.08875	6.11763	6.10538	0.794055	56.02	12.7018
29.9	6.08994	6.11908	6.10692	0.8085	55.98	13.8984
29.92	6.09114	6.12054	6.10846	0.835787	56.83	13.8446
29.94	6.09233	6.122	6.11	0.758091	57.73	11.7166
29.96	6.09353	6.12346	6.11154	0.792819	57.51	12.6635
29.98	6.09472	6.12492	6.11308	0.862281	56.32	15.0808
30	6.09592	6.12638	6.11463	0.84574	56.39	14.1686
30.02	6.09711	6.12783	6.11617	0.836406	56.22	13.336
30.04	6.09831	6.12929	6.11771	0.88331	56.48	15.0153
30.06	6.0995	6.13075	6.11925	0.844156	56.95	13.7205
30.08	6.10069	6.13221	6.12079	0.829502	56.26	13.0276
30.1	6.10189	6.13367	6.12233	0.844001	56.38	12.9175
30.12	6.10308	6.13513	6.12387	0.793193	56.36	12.369
30.14	6.10428	6.13658	6.12542	0.764398	56.53	11.9598
30.16	6.10547	6.13804	6.12696	0.751842	56.6	11.2334
30.18	6.10667	6.1395	6.1285	0.65816	58.06	9.94232
30.2	6.10786	6.14096	6.13004	0.629308	58.31	9.59941
30.22	6.10906	6.14242	6.13158	0.648652	59.5	9.6795
30.24	6.11025	6.14388	6.13312	0.655528	59.51	9.39927
30.26	6.11144	6.14533	6.13467	0.685274	59.26	10.1591
30.28	6.11264	6.14679	6.13621	0.690314	58.99	9.97112
30.3	6.11383	6.14825	6.13775	0.677982	58.98	10.1358
30.32	6.11503	6.14971	6.13929	0.659874	59.26	9.78959
30.34	6.11622	6.15117	6.14083	0.663765	59.062	9.81772
30.36	6.11742	6.15262	6.14238	0.667657	58.864	9.84586
30.38	6.11861	6.15408	6.14392	0.671549	58.666	9.87399
30.4	6.11981	6.15554	6.14546	0.67544	58.468	9.90213
30.42	6.121	6.157	6.147	0.679332	58.27	9.93026
30.44	6.1217	6.15855	6.14865	0.677762	58.3875	9.84063
30.46	6.12239	6.16009	6.15029	0.676193	58.505	9.75101
30.48	6.12309	6.16164	6.15194	0.674623	58.6225	9.66138
30.5	6.12379	6.16318	6.15359	0.673054	58.74	9.57175
30.52	6.12448	6.16473	6.15523	0.717897	58.71	10.0782
30.54	6.12518	6.16627	6.15688	0.690602	59.33	9.82009
30.56	6.12588	6.16782	6.15853	0.698661	58.84	10.1798
30.58	6.12658	6.16936	6.16017	0.694618	59.01	9.90447
30.6	6.12727	6.17091	6.16182	0.671919	59.44	9.58606
30.62	6.12797	6.17246	6.16347	0.692026	58.7	9.87442
30.64	6.12867	6.174	6.16511	0.698358	58.65	10.2852
30.66	6.12936	6.17555	6.16676	0.694288	59.11	10.559
30.68	6.13006	6.17709	6.1684	0.773514	58.1	11.8346
30.7	6.13076	6.17864	6.17005	0.716992	58.84	10.5019
30.72	6.13145	6.18018	6.1717	0.731815	58.67	11.2477
30.74	6.13215	6.18173	6.17334	0.757209	58.35	12.2957
30.76	6.13285	6.18327	6.17499	0.734803	58.33	11.3422
30.78	6.13354	6.18482	6.17664	0.813537	57.59	12.8456
30.8	6.13424	6.18636	6.17828	0.781666	57.79	12.1848
30.82	6.13494	6.18791	6.17993	0.81956	57.41	13.0369
30.84	6.13564	6.18945	6.18158	0.73252	58.01	11.5765
30.86	6.13633	6.191	6.18322	0.737041	58.01	10.9797
30.88	6.13703	6.19254	6.18487	0.841782	57.62	13.493
30.9	6.13773	6.19409	6.18651	0.841802	57.62	12.9685
30.92	6.13842	6.19564	6.18816	0.798978	57.65	12.841
30.94	6.13912	6.19718	6.18981	0.819337	57.53	12.67
30.96	6.13982	6.19873	6.19145	0.737641	57.9	10.6315
30.98	6.14052	6.20027	6.1931	0.849036	57.16	13.6294
31	6.14121	6.20182	6.19475	0.746738	57.89	11.2596
31.02	6.14191	6.20336	6.19639	0.77407	57.09	11.615
31.04	6.14261	6.20491	6.19804	0.727461	58.04	11.2933
31.06	6.1433	6.20646	6.19969	0.744464	57.68	11.2963
31.08	6.144	6.208	6.20133	0.781041	57.64	11.6537
31.1	6.1447	6.20955	6.20298	0.690834	58.41	10.7349
31.12	6.14539	6.21109	6.20463	0.71262	58.34	10.4525
31.14	6.14609	6.21264	6.20627	0.698792	58.26	10.3813
31.16	6.14679	6.21418	6.20792	0.639856	59.08	9.51964
31.18	6.14748	6.21573	6.20956	0.665641	58.39	10.0663
31.2	6.14818	6.21727	6.21121	0.650526	58.42	9.96564
31.22	6.14888	6.21882	6.21286	0.717013	58.24	11.1567
31.24	6.14958	6.22036	6.2145	0.657443	58.34	9.95182
31.26	6.15027	6.22191	6.21615	0.615157	59.78	8.62247
31.28	6.15097	6.22345	6.2178	0.668902	58.93	9.98286
31.3	6.15167	6.225	6.21944	0.685276	58.81	10.2817
31.32	6.15236	6.22654	6.22109	0.701806	59.06	10.7815
31.34	6.15306	6.22809	6.22274	0.681822	58.95	10.287
31.36	6.15376	6.22964	6.22438	0.662951	59.38	9.85375
31.38	6.15445	6.23118	6.22603	0.705867	58.12	10.4129
31.4	6.15515	6.23273	6.22768	0.603782	58.74	8.82455
31.42	6.15585	6.23427	6.22932	0.634816	60.08	9.30709
31.44	6.15655	6.23582	6.23097	0.598201	60.61	8.78542
31.46	6.15724	6.23736	6.23262	0.676875	58.56	9.89081
31.48	6.15794	6.23891	6.23426	0.670857	58.8429	9.72294
31.5	6.15864	6.24045	6.23591	0.66484	59.1257	9.55507
31.52	6.15933	6.242	6.23756	0.658822	59.4086	9.3872
31.54	6.16003	6.24355	6.2392	0.652804	59.6914	9.21933
31.56	6.16073	6.24509	6.24085	0.646786	59.9743	9.05147
31.58	6.16142	6.24664	6.24249	0.640768	60.2571	8.8836
31.6	6.16212	6.24818	6.24414	0.63475	60.54	8.71573
31.62	6.16282	6.24973	6.24579	0.740797	58.47	11.2058
31.64	6.16352	6.25127	6.24743	0.642415	60.39	8.93202
31.66	6.16421	6.25282	6.24908	0.654733	60.01	9.12897
31.68	6.16491	6.25436	6.25073	0.667056	59.8514	9.27311
31.7	6.16561	6.25591	6.25237	0.67938	59.6929	9.41725
31.72	6.1663	6.25746	6.25402	0.691704	59.5343	9.56139
31.74	6.167	6.259	6.25567	0.704028	59.3757	9.70553
31.76	6.1677	6.26055	6.25731	0.716352	59.2171	9.84967
31.78	6.16839	6.26209	6.25896	0.728676	59.0586	9.99381
31.8	6.16909	6.26364	6.26061	0.741	58.9	10.138
31.82	6.16979	6.26518	6.26225	0.670626	59.75	9.6707
31.84	6.17048	6.26673	6.2639	0.644065	60.09	9.11451
31.86	6.17118	6.26827	6.26555	0.649312	60.52	9.32048
31.88	6.17188	6.26982	6.26719	0.652744	60.13	9.17799
31.9	6.17258	6.27136	6.26884	0.631336	60.13	9.12669
31.92	6.17327	6.27291	6.27048	0.68339	59.38	9.38606
31.94	6.17397	6.27445	6.27213	0.746715	58.38	10.9302
31.96	6.17467	6.276	6.27378	0.754002	59.49	11.4319
31.98	6.17536	6.27754	6.27542	0.711005	59.59	9.59885
32	6.17606	6.27909	6.27707	0.779145	58.84	11.4782
32.02	6.17676	6.28064	6.27872	0.762095	58.72	9.32118
32.04	6.17746	6.28218	6.28036	0.771594	58.84	11.8428
32.06	6.17815	6.28373	6.28201	0.788239	58.3	11.5552
32.08	6.17885	6.28527	6.28366	0.835504	57.99	12.4537
32.1	6.17955	6.28682	6.2853	0.867115	57.86	12.8378
32.12	6.18024	6.28836	6.28695	0.856152	57.74	13.4147
32.14	6.18094	6.28991	6.2886	0.804569	58.19	11.6322
32.16	6.18164	6.29146	6.29024	0.823664	57.8	12.282
32.18	6.18233	6.293	6.29189	0.803864	58.51	11.8107
32.2	6.18303	6.29455	6.29353	0.815856	58.52	12.4255
32.22	6.18373	6.29609	6.29518	0.817009	58.94	12.1878
32.24	6.18442	6.29764	6.29683	0.808641	58.86	11.867
32.26	6.18512	6.29918	6.29848	0.866689	58.31	13.3392
32.28	6.18582	6.30073	6.30012	0.887819	58.27	13.7716
32.3	6.18651	6.30227	6.30177	0.883229	57.44	14.3367
32.32	6.18721	6.30382	6.30341	0.843651	57.51	13.3596
32.34	6.18791	6.30536	6.30506	0.76059	58.72	11.1529
32.36	6.18861	6.30691	6.30671	0.740112	59.03	10.8661
32.38	6.1893	6.30846	6.30835	0.706474	60.22	10.1891
32.4	6.19	6.31	6.31	0.703914	60.07	9.55936
32.42	6.1919	6.31157	6.31146	0.706517	59.88	10.3557
32.44	6.19379	6.31315	6.31292	0.727897	59.55	10.5916
32.46	6.19569	6.31472	6.31438	0.732783	59.55	10.9201
32.48	6.19759	6.3163	6.31584	0.745426	59.4	11.1834
32.5	6.19948	6.31787	6.3173	0.762575	59.48	10.7391
32.52	6.20138	6.31945	6.31876	0.73804	59.17	10.0802
32.54	6.20328	6.32102	6.32022	0.776081	58.79	11.9233
32.56	6.20517	6.3226	6.32168	0.767058	58.93	11.3332
32.58	6.20707	6.32417	6.32314	0.779914	58.95	11.4763
32.6	6.20897	6.32575	6.3246	0.749345	58.94	11.1003
32.62	6.21086	6.32732	6.32606	0.8503	58.21	13.033
32.64	6.21276	6.3289	6.32752	0.806903	58.84	12.3551
32.66	6.21465	6.33047	6.32898	0.820197	58.41	12.4586
32.68	6.21655	6.33205	6.33044	0.748653	58.98	11.0199
32.7	6.21845	6.33362	6.3319	0.686859	59.1	9.12897
32.72	6.22035	6.33519	6.33336	0.713732	59.83	10.3557
32.74	6.22224	6.33677	6.33482	0.738058	59.26	10.646
32.76	6.22414	6.33835	6.33628	0.714763	59.58	10.2149
32.78	6.22603	6.33992	6.33773	0.696824	59.64	10.2008
32.8	6.22793	6.34149	6.3392	0.748887	58.88	10.3247
32.82	6.22983	6.34307	6.34065	0.725483	57.83	11.0702
32.84	6.23172	6.34464	6.34211	0.723661	57.67	10.2571
32.86	6.23362	6.34622	6.34357	0.743848	57.45	11.3054
32.88	6.23552	6.34779	6.34504	0.775233	57.64	11.4034
32.9	6.23741	6.34937	6.34649	0.775333	57.79	10.8127
32.92	6.23931	6.35094	6.34795	0.738862	57.8	10.5916
32.94	6.24121	6.35252	6.34941	0.710235	58.31	10.279
32.96	6.2431	6.35409	6.35087	0.709672	57.86	10.4733
32.98	6.245	6.35567	6.35233	0.760033	58.07	11.1209
33	6.2469	6.35724	6.35379	0.71554	58.27	10.2339
33.02	6.24879	6.35882	6.35525	0.647592	59.36	9.2676
33.04	6.25069	6.36039	6.35671	0.644589	59.27	9.02493
33.06	6.25259	6.36197	6.35817	0.700881	58.56	10.0982
33.08	6.25448	6.36354	6.35963	0.678381	58.71	9.23006
33.1	6.25638	6.36511	6.36109	0.577292	60.71	7.28294
33.12	6.25828	6.36669	6.36255	0.612439	59.57	8.20082
33.14	6.26017	6.36826	6.36401	0.654703	59.04	9.01522
33.16	6.26207	6.36984	6.36547	0.678161	58.62	9.50425
33.18	6.26396	6.37141	6.36693	0.701618	58.2	9.99328
33.2	6.26586	6.37299	6.36839	0.714203	57.7	10.3216
33.22	6.26776	6.37456	6.36985	0.695704	58.03	10.5189
33.24	6.26965	6.37614	6.37131	0.695135	59.33	10.5551
33.26	6.27155	6.37771	6.37277	0.718058	59.28	10.4831
33.28	6.27345	6.37929	6.37423	0.669636	59.36	9.26911
33.3	6.27535	6.38086	6.37569	0.716028	59.39	9.63946
33.32	6.27724	6.38244	6.37715	0.654668	60.05	8.54958
33.34	6.27914	6.38401	6.37861	0.645307	59.93	8.41661
33.36	6.28104	6.38559	6.38007	0.693457	59.56	9.66993
33.38	6.28293	6.38716	6.38153	0.719517	59.61	10.0227
33.4	6.28483	6.38874	6.38299	0.692986	59.43	10.1915
33.42	6.28672	6.39031	6.38445	0.767907	58.41	10.5627
33.44	6.28862	6.39189	6.38591	0.831477	58.05	12.201
33.46	6.29052	6.39346	6.38737	0.851014	57.87	12.201
33.48	6.29241	6.39504	6.38883	0.882976	57.87	12.2172
33.5	6.29431	6.39661	6.39029	0.908134	57.51	12.7707
33.52	6.29621	6.39818	6.39175	0.928823	57.48	12.0899
33.54	6.2981	6.39976	6.39321	0.919382	57.38	12.8838
33.56	6.3	6.40133	6.39467	0.945656	55.71	14.2988
33.58	6.3019	6.40291	6.39613	0.933028	56.42	13.4297
33.6	6.30379	6.40448	6.39759	0.948983	56.19	13.968
33.62	6.30569	6.40606	6.39905	0.939061	57.11	13.8778
33.64	6.30759	6.40763	6.40051	0.935573	57.35	13.5816
33.66	6.30948	6.40921	6.40197	0.864186	58	12.2432
33.68	6.31138	6.41078	6.40343	0.791362	58.56	10.8569
33.7	6.31328	6.41236	6.40489	0.837078	58.25	11.278
33.72	6.31517	6.41393	6.40634	0.91529	57.62	13.3946
33.74	6.31707	6.41551	6.40781	0.865495	58.16	11.8422
33.76	6.31897	6.41708	6.40926	0.718319	59.16	9.43872
33.78	6.32086	6.41865	6.41072	0.637741	59.84	8.15678
33.8	6.32276	6.42023	6.41218	0.695541	58.94	9.65423
33.82	6.32465	6.4218	6.41364	0.739633	58.73	9.81889
33.84	6.32655	6.42338	6.4151	0.664822	59.44	8.8606
33.86	6.32845	6.42495	6.41656	0.686031	59.59	9.10404
33.88	6.33035	6.42653	6.41802	0.782888	58.17	10.7185
33.9	6.33224	6.4281	6.41948	0.730861	59.02	9.70706
33.92	6.33414	6.42968	6.42094	0.773345	58.86	10.5019
33.94	6.33603	6.43125	6.4224	0.598719	60.52	7.53574
33.96	6.33793	6.43283	6.42386	0.781242	58.72	10.252
33.98	6.33983	6.4344	6.42532	0.661345	59.91	8.75303
34	6.34172	6.43598	6.42678	0.634726	60.29	7.99226
34.02	6.34362	6.43755	6.42824	0.692118	59.63	9.17923
34.04	6.34552	6.43913	6.4297	0.833394	58.29	10.7371
34.06	6.34741	6.4407	6.43116	0.822825	58.34	11.0544
34.08	6.34931	6.44228	6.43262	0.781925	59.06	10.1681
34.1	6.35121	6.44385	6.43408	0.765562	59.02	10.108
34.12	6.3531	6.44543	6.43554	0.769191	58.73	10.3274
34.14	6.355	6.447	6.437	0.685918	59.49	9.35999
34.16	6.35592	6.44751	6.43751	0.730039	58.71	9.51898
34.18	6.35684	6.44802	6.43802	0.76102	58.77	9.82009
34.2	6.35777	6.44853	6.43853	0.803709	58.27	10.9501
34.22	6.35869	6.44904	6.43904	0.707252	59.39	9.43872
34.24	6.35961	6.44956	6.43956	0.681523	59.75	9.39924
34.26	6.36053	6.45007	6.44007	0.681491	60.13	9.18046
34.28	6.36146	6.45058	6.44058	0.77463	59.49	10.3047
34.3	6.36238	6.45109	6.44109	0.787392	59.41	10.6498
34.32	6.3633	6.4516	6.4416	0.764806	59.53	10.35
34.34	6.36422	6.45211	6.44211	0.798273	59.6	10.5663
34.36	6.36515	6.45262	6.44262	0.817724	59.7	11.1416
34.38	6.36607	6.45313	6.44313	0.837508	59.48	11.7634
34.4	6.36699	6.45365	6.44365	0.810335	59.31	11.0499
34.42	6.36791	6.45416	6.44416	0.82108	59.33	10.646
34.44	6.36883	6.45467	6.44467	0.80901	59.53	10.9302
34.46	6.36976	6.45518	6.44518	0.79427	59.63	10.4798
34.48	6.37068	6.45569	6.44569	0.69685	60.56	8.89412
34.5	6.3716	6.4562	6.4462	0.685755	60.48	9.06827
34.52	6.37252	6.45671	6.44671	0.688298	60.53	8.94217
34.54	6.37344	6.45722	6.44722	0.700243	60.42	8.89275
34.56	6.37437	6.45773	6.44773	0.793817	59.38	10.229
34.58	6.37529	6.45824	6.44825	0.768633	60.01	9.73668
34.6	6.37621	6.45876	6.44876	0.710563	59.79	8.77789
34.62	6.37713	6.45927	6.44927	0.706161	60.19	8.99186
34.64	6.37806	6.45978	6.44978	0.880586	57.85	11.5021
34.66	6.37898	6.46029	6.45029	0.879995	59.07	11.5777
34.68	6.3799	6.4608	6.4508	0.864208	59.34	11.434
34.7	6.38082	6.46131	6.45131	0.851318	59.27	11.1249
34.72	6.38174	6.46182	6.45182	0.904715	59.16	11.9944
34.74	6.38267	6.46233	6.45233	0.844558	59.53	10.823
34.76	6.38359	6.46284	6.45284	0.826006	59.71	10.5988
34.78	6.38451	6.46335	6.45335	0.708139	61.48	8.46215
34.8	6.38543	6.46387	6.45387	0.705127	61.4214	8.44562
34.82	6.38636	6.46438	6.45438	0.702115	61.3629	8.42909
34.84	6.38728	6.46489	6.45489	0.699102	61.3043	8.41257
34.86	6.3882	6.4654	6.4554	0.69609	61.2457	8.39604
34.88	6.38912	6.46591	6.45591	0.693078	61.1871	8.37952
34.9	6.39004	6.46642	6.45642	0.690066	61.1286	8.36299
34.92	6.39097	6.46693	6.45693	0.687053	61.07	8.34646
34.94	6.39189	6.46744	6.45744	0.684041	61.0114	8.32994
34.96	6.39281	6.46796	6.45796	0.681029	60.9529	8.31341
34.98	6.39373	6.46847	6.45847	0.678017	60.8943	8.29689
35	6.39466	6.46898	6.45898	0.675005	60.8357	8.28036
35.02	6.39558	6.46949	6.45949	0.671992	60.7771	8.26383
35.04	6.3965	6.47	6.46	0.66898	60.7186	8.24731
35.06	6.39742	6.47051	6.46051	0.665968	60.66	8.23078
35.08	6.39834	6.47102	6.46102	0.71051	59.93	9.04848
35.1	6.39927	6.47153	6.46153	0.755052	59.2	9.86617
35.12	6.40019	6.47204	6.46204	0.738594	59.63	9.71144
35.14	6.40111	6.47256	6.46256	0.731139	59.38	9.62737
35.16	6.40203	6.47307	6.46307	0.745552	59.73	10.0246
35.18	6.40296	6.47358	6.46358	0.778772	59.01	10.4159
35.2	6.40388	6.47409	6.46409	0.78976	59.35	10.3244
35.22	6.4048	6.4746	6.4646	0.837731	59.1	12.2794
35.24	6.40572	6.47511	6.46511	0.80344	59.03	10.7454
35.26	6.40665	6.47562	6.46562	0.839731	59.43	10.6277
35.28	6.40757	6.47613	6.46613	0.854037	59.26	11.5229
35.3	6.40849	6.47665	6.46665	0.870798	59.32	11.867
35.32	6.40941	6.47716	6.46716	0.892176	59.17	12.1619
35.34	6.41033	6.47767	6.46767	0.885107	59.31	12.4196
35.36	6.41126	6.47818	6.46818	0.862637	59.32	12.0066
35.38	6.41218	6.47869	6.46869	0.869615	59.25	11.8677
35.4	6.4131	6.4792	6.4692	0.880228	59.44	11.8753
35.42	6.41402	6.47971	6.46971	0.853399	59.17	11.2232
35.44	6.41494	6.48022	6.47022	0.8572	58.97	11.6372
35.46	6.41587	6.48073	6.47073	0.828288	59.42	11.2444
35.48	6.41679	6.48124	6.47124	0.837325	59.28	11.4232
35.5	6.41771	6.48175	6.47175	0.818481	59.52	10.8661
35.52	6.41863	6.48227	6.47227	0.786514	60.01	10.8455
35.54	6.41956	6.48278	6.47278	0.721689	60.83	8.84208
35.56	6.42048	6.48329	6.47329	0.625139	61.73	7.86858
35.58	6.4214	6.4838	6.4738	0.664705	61.14	8.38382
35.6	6.42232	6.48431	6.47431	0.680208	61.2	8.59141
35.62	6.42324	6.48482	6.47482	0.608317	61.91	7.56537
35.64	6.42417	6.48533	6.47533	0.610823	61.53	7.77971
35.66	6.42509	6.48584	6.47584	0.82022	59.56	11.2115
35.68	6.42601	6.48635	6.47635	0.752963	60.41	9.51866
35.7	6.42693	6.48687	6.47687	0.78677	60.09	10.3956
35.72	6.42785	6.48738	6.47738	0.795515	59.5	10.092
35.74	6.42878	6.48789	6.47789	0.785312	59.29	9.25851
35.76	6.4297	6.4884	6.4784	0.724158	60.36	9.23054
35.78	6.43062	6.48891	6.47891	0.718975	60.35	8.94588
35.8	6.43154	6.48942	6.47942	0.717667	60.86	8.63882
35.82	6.43247	6.48993	6.47993	0.774512	60.16	9.73668
35.84	6.43339	6.49044	6.48044	0.710878	61.25	8.72816
35.86	6.43431	6.49096	6.48096	0.647616	61.1	7.76474
35.88	6.43523	6.49147	6.48147	0.722408	60.47	9.33361
35.9	6.43616	6.49198	6.48198	0.759723	59.4	10.0982
35.92	6.43708	6.49249	6.48249	0.721791	59.65	9.19101
35.94	6.438	6.493	6.483	0.72925	59.89	9.62931
35.96	6.439	6.4935	6.48349	0.752509	59.33	9.99852
35.98	6.44	6.49399	6.48399	0.754523	59.01	9.69702
36	6.441	6.49448	6.48448	0.761307	59.46	10.373
36.02	6.442	6.49498	6.48498	0.743917	59.3	10.0422
36.04	6.443	6.49547	6.48547	0.777866	58.67	10.37
36.06	6.444	6.49597	6.48597	0.789279	58.84	11.1058
36.08	6.445	6.49646	6.48646	0.80888	59.55	11.4901
36.1	6.446	6.49695	6.48696	0.798681	59.08	10.8754
36.12	6.447	6.49745	6.48745	0.813362	59.11	11.1371
36.14	6.448	6.49794	6.48794	0.828044	58.66	11.3988
36.16	6.449	6.49844	6.48844	0.842374	58.77	11.4987
36.18	6.45	6.49893	6.48893	0.853542	59.18	12.347
36.2	6.451	6.49943	6.48943	0.826938	58.84	11.6999
36.22	6.452	6.49992	6.48992	0.881152	58.5	12.0714
36.24	6.453	6.50042	6.49042	0.842247	58.73	11.5198
36.26	6.454	6.50091	6.49091	0.851943	58.68	11.4501
36.28	6.455	6.5014	6.4914	0.820702	58.94	11.6131
36.3	6.456	6.5019	6.4919	0.692002	60.27	9.10965
36.32	6.457	6.50239	6.49239	0.693757	60.05	9.00986
36.34	6.458	6.50289	6.49289	0.629172	60.51	8.16676
36.36	6.459	6.50338	6.49338	0.648687	59.66	8.60572
36.38	6.46	6.50388	6.49388	0.646846	59.67	8.79589
36.4	6.461	6.50437	6.49437	0.635228	59.82	8.45466
36.42	6.462	6.50486	6.49486	0.689793	59.08	9.24173
36.44	6.463	6.50536	6.49536	0.702711	58.9	9.12745
36.46	6.464	6.50585	6.49585	0.694336	58.83	9.3992
36.48	6.465	6.50635	6.49635	0.759241	58.49	10.5086
36.5	6.466	6.50684	6.49684	0.764723	58.46	10.0663
36.52	6.467	6.50734	6.49734	0.76106	58.46	9.93643
36.54	6.468	6.50783	6.49783	0.758397	57.86	10.2674
36.56	6.469	6.50833	6.49833	0.80477	57.83	10.9105
36.58	6.47	6.50882	6.49882	0.825521	57.56	11.5994
36.6	6.471	6.50931	6.49931	0.811265	57.36	11.7871
36.62	6.472	6.50981	6.49981	0.70625	60.08	8.93966
36.64	6.473	6.5103	6.5003	0.820049	58.74	11.9233
36.66	6.474	6.5108	6.5008	0.842666	58.6	11.9552
36.68	6.475	6.51129	6.50129	0.855067	58.6	12.4636
36.7	6.476	6.51179	6.50179	0.853733	58.61	12.0138
36.72	6.477	6.51228	6.50228	0.860204	58.27	12.5581
36.74	6.478	6.51277	6.50277	0.730891	59.73	9.14112
36.76	6.479	6.51327	6.50327	0.724337	59.72	9.47883
36.78	6.48	6.51376	6.50376	0.724976	59.6629	9.52598
36.8	6.481	6.51426	6.50426	0.725614	59.6057	9.57312
36.82	6.482	6.51475	6.50475	0.726253	59.5486	9.62027
36.84	6.483	6.51525	6.50525	0.726892	59.4914	9.66741
36.86	6.484	6.51574	6.50574	0.727531	59.4343	9.71456
36.88	6.485	6.51624	6.50624	0.728169	59.3771	9.7617
36.9	6.486	6.51673	6.50673	0.728808	59.32	9.80885
36.92	6.487	6.51723	6.50723	0.710647	60.01	9.11609
36.94	6.488	6.51772	6.50772	0.750218	59.16	9.99676
36.96	6.489	6.51821	6.50821	0.74024	58.89	10.1891
36.98	6.49	6.51871	6.50871	0.747912	58.84	9.83492
37	6.491	6.5192	6.5092	0.762902	58.69	10.0595
37.02	6.492	6.5197	6.5097	0.777892	58.54	10.2841
37.04	6.493	6.52019	6.51019	0.792883	58.39	10.5086
37.06	6.494	6.52069	6.51069	0.764419	59.2	10.2506
37.08	6.495	6.52118	6.51118	0.779753	58.84	10.8172
37.1	6.496	6.52167	6.51167	0.779877	58.95	11.0302
37.12	6.497	6.52217	6.51217	0.802743	58.43	11.0552
37.14	6.498	6.52266	6.51266	0.734423	59.83	9.93957
37.16	6.499	6.52316	6.51316	0.768692	58.54	10.88
37.18	6.5	6.52365	6.51365	0.79661	58.05	10.9698
37.2	6.501	6.52415	6.51415	0.824436	57.15	11.9244
37.22	6.502	6.52464	6.51464	0.842664	58.37	11.281
37.24	6.503	6.52514	6.51513	0.779834	58.72	10.53
37.26	6.504	6.52563	6.51563	0.80405	58.91	11.1892
37.28	6.505	6.52612	6.51612	0.77058	59.41	10.3616
37.3	6.506	6.52662	6.51662	0.693123	60.33	8.70651
37.32	6.507	6.52711	6.51711	0.704161	59.48	9.2676
37.34	6.508	6.52761	6.51761	0.709034	59.46	9.41415
37.36	6.509	6.5281	6.5181	0.713907	59.44	9.56069
37.38	6.51	6.5286	6.5186	0.709764	59.43	9.16629
37.4	6.511	6.52909	6.51909	0.649634	58.86	8.50385
37.42	6.512	6.52958	6.51958	0.643986	60.7	8.00609
37.44	6.513	6.53008	6.52008	0.632888	61.03	7.82962
37.46	6.514	6.53057	6.52057	0.658015	60.75	7.91642
37.48	6.515	6.53107	6.52107	0.630587	61.06	7.76237
37.5	6.516	6.53156	6.52156	0.635866	60.7	7.60179
37.52	6.517	6.53206	6.52206	0.607889	58.24	7.0765
37.54	6.518	6.53255	6.52255	0.654169	59.09	8.7033
37.56	6.519	6.53305	6.52304	0.587632	59.05	7.01855
37.58	6.52	6.53354	6.52354	0.601272	58.99	7.07661
37.6	6.521	6.53403	6.52403	0.61472	57.66	7.02442
37.62	6.522	6.53453	6.52453	0.672745	57.27	8.41661
37.64	6.523	6.53502	6.52502	0.717826	57.38	8.53205
37.66	6.524	6.53552	6.52552	0.7011	57.06	9.00567
37.68	6.525	6.53601	6.52601	0.700469	57.03	9.06736
37.7	6.526	6.53651	6.52651	0.695845	58.55	9.32072
37.72	6.527	6.537	6.527	0.59271	57.18	7.56487
37.74	6.52824	6.53842	6.52838	0.660194	56.88	8.64714
37.76	6.52947	6.53983	6.52976	0.71085	57.03	9.41239
37.78	6.53071	6.54125	6.53115	0.695664	56.92	9.46539
37.8	6.53194	6.54266	6.53253	0.724245	56.89	9.58606
37.82	6.53318	6.54408	6.53391	0.747745	56.9	10.0682
37.84	6.53442	6.54549	6.53529	0.701239	57.47	9.16497
37.86	6.53565	6.54691	6.53667	0.720223	57.69	9.69871
37.88	6.53689	6.54833	6.53806	0.72322	57.49	9.42586
37.9	6.53812	6.54974	6.53944	0.825024	56.55	11.2871
37.92	6.53936	6.55116	6.54082	0.802682	56.73	11.0552
37.94	6.5406	6.55257	6.5422	0.803191	56.72	10.9898
37.96	6.54183	6.55399	6.54358	0.831288	56.48	11.8677
37.98	6.54307	6.5554	6.54497	0.754367	57.29	9.53121
38	6.5443	6.55682	6.54635	0.83798	56.66	11.6447
38.02	6.54554	6.55824	6.54773	0.811723	56.97	11.0048
38.04	6.54677	6.55965	6.54911	0.840719	56.41	12.0644
38.06	6.54801	6.56107	6.55049	0.819962	56.83	11.7793
38.08	6.54925	6.56248	6.55188	0.850748	56.58	11.4987
38.1	6.55048	6.5639	6.55326	0.869496	55.69	12.6935
38.12	6.55172	6.56531	6.55464	0.815249	59.05	11.2444
38.14	6.55295	6.56673	6.55602	0.71843	59.7	9.16759
38.16	6.55419	6.56815	6.5574	0.73665	59.62	9.06918
38.18	6.55543	6.56956	6.55879	0.699574	59.82	8.4718
38.2	6.55666	6.57098	6.56017	0.707175	59.765	8.65667
38.22	6.5579	6.57239	6.56155	0.714775	59.71	8.84154
38.24	6.55914	6.57381	6.56293	0.672092	61.02	7.65854
38.26	6.56037	6.57523	6.56431	0.765425	59.72	9.64013
38.28	6.56161	6.57664	6.5657	0.767645	59.72	9.42543
38.3	6.56284	6.57806	6.56708	0.752108	59.67	9.37316
38.32	6.56408	6.57947	6.56846	0.75887	59.69	9.5051
38.34	6.56531	6.58089	6.56984	0.726915	59.72	8.85248
38.36	6.56655	6.5823	6.57123	0.659629	60.84	7.31973
38.38	6.56779	6.58372	6.57261	0.711291	60.18	8.50565
38.4	6.56902	6.58514	6.57399	0.737225	59.78	8.92326
38.42	6.57026	6.58655	6.57537	0.751652	59.49	9.43852
38.44	6.57149	6.58797	6.57675	0.784551	59.18	9.79069
38.46	6.57273	6.58938	6.57814	0.760762	59.06	9.46487
38.48	6.57397	6.5908	6.57952	0.707821	59.6	8.88841
38.5	6.5752	6.59221	6.5809	0.728849	59.17	9.4123
38.52	6.57644	6.59363	6.58228	0.729378	59.39	9.25771
38.54	6.57767	6.59504	6.58366	0.722304	59.17	9.22009
38.56	6.57891	6.59646	6.58505	0.803023	58.57	10.6895
38.58	6.58015	6.59788	6.58643	0.85007	58.48	11.5552
38.6	6.58138	6.59929	6.58781	0.842351	58.14	10.9895
38.62	6.58262	6.60071	6.58919	0.820877	58.09	10.538
38.64	6.58385	6.60212	6.59057	0.81568	58.04	10.492
38.66	6.58509	6.60354	6.59195	0.780626	58.36	9.54363
38.68	6.58633	6.60496	6.59334	0.789003	58.23	9.74625
38.7	6.58756	6.60637	6.59472	0.71878	59.02	8.63656
38.72	6.5888	6.60779	6.5961	0.733471	58.69	8.76485
38.74	6.59003	6.6092	6.59748	0.731058	58.642	8.76745
38.76	6.59127	6.61062	6.59886	0.728645	58.594	8.77005
38.78	6.59251	6.61203	6.60025	0.726232	58.546	8.77265
38.8	6.59374	6.61345	6.60163	0.723819	58.498	8.77525
38.82	6.59498	6.61486	6.60301	0.721406	58.45	8.77785
38.84	6.59621	6.61628	6.60439	0.718993	58.402	8.78046
38.86	6.59745	6.6177	6.60577	0.71658	58.354	8.78306
38.88	6.59869	6.61911	6.60716	0.714167	58.306	8.78566
38.9	6.59992	6.62053	6.60854	0.711754	58.258	8.78826
38.92	6.60116	6.62194	6.60992	0.709341	58.21	8.79086
38.94	6.60239	6.62336	6.6113	0.731524	57.9	8.8503
38.96	6.60363	6.62477	6.61269	0.72857	57.89	8.87471
38.98	6.60487	6.62619	6.61407	0.726481	58.25	8.79086
39	6.6061	6.62761	6.61545	0.777816	57.6	9.33496
39.02	6.60734	6.62902	6.61683	0.739601	57.67	9.5298
39.04	6.60857	6.63044	6.61821	0.753232	57.72	9.39933
39.06	6.60981	6.63185	6.6196	0.739802	57.91	9.18467
39.08	6.61104	6.63327	6.62098	0.717973	58.2	9.14468
39.1	6.61228	6.63469	6.62236	0.743429	58.05	9.66616
39.12	6.61352	6.6361	6.62374	0.787266	58.17	9.97277
39.14	6.61475	6.63752	6.62512	0.781508	58.35	10.2495
39.16	6.61599	6.63893	6.6265	0.736141	58.44	9.02351
39.18	6.61723	6.64035	6.62789	0.776794	58.52	9.63813
39.2	6.61846	6.64176	6.62927	0.716206	58.62	8.53649
39.22	6.6197	6.64318	6.63065	0.706761	59.21	8.30437
39.24	6.62093	6.6446	6.63203	0.725812	58.5	8.91593
39.26	6.62217	6.64601	6.63342	0.643997	59.46	7.50274
39.28	6.6234	6.64743	6.6348	0.640871	59.52	7.40759
39.3	6.62464	6.64884	6.63618	0.69673	58.71	8.3225
39.32	6.62588	6.65026	6.63756	0.642938	59.69	7.52675
39.34	6.62711	6.65167	6.63894	0.600441	60.17	6.99836
39.36	6.62835	6.65309	6.64033	0.581924	60.58	6.302
39.38	6.62958	6.65451	6.64171	0.628406	59.895	7.0305
39.4	6.63082	6.65592	6.64309	0.674889	59.21	7.759
39.42	6.63206	6.65734	6.64447	0.663976	58.43	7.52237
39.44	6.63329	6.65875	6.64585	0.650049	60.28	7.65003
39.46	6.63453	6.66017	6.64724	0.622238	60.7	7.04517
39.48	6.63576	6.66158	6.64862	0.609787	61.47	7.01404
39.5	6.637	6.663	6.65	0.574589	61.68	6.47281
39.52	6.63816	6.66384	6.65108	0.575557	61.81	6.39642
39.54	6.63932	6.66468	6.65216	0.620131	60.65	7.36285
39.56	6.64048	6.66552	6.65324	0.604347	60.5	7.36427
39.58	6.64164	6.66636	6.65432	0.691818	59.64	8.77954
39.6	6.6428	6.6672	6.6554	0.741902	58.85	9.73478
39.62	6.64396	6.66804	6.65648	0.751296	58.63	9.51706
39.64	6.64512	6.66888	6.65756	0.779022	58.06	10.429
39.66	6.64628	6.66972	6.65864	0.820888	57.96	10.8872
39.68	6.64744	6.67056	6.65972	0.833127	57.79	11.0536
39.7	6.6486	6.6714	6.6608	0.856362	57.87	11.5482
39.72	6.64976	6.67224	6.66188	0.831612	58.18	10.6921
39.74	6.65092	6.67308	6.66296	0.85387	57.52	11.299
39.76	6.65208	6.67392	6.66404	0.87782	57.2	11.864
39.78	6.65324	6.67476	6.66512	0.867997	57.56	11.2424
39.8	6.6544	6.6756	6.6662	0.947154	55.82	12.4982
39.82	6.65556	6.67644	6.66728	0.961413	57.38	11.8706
39.84	6.65672	6.67728	6.66836	0.969858	57.2	12.8722
39.86	6.65788	6.67812	6.66944	0.936971	57.57	12.0877
39.88	6.65904	6.67896	6.67052	0.945242	57.29	12.0402
39.9	6.6602	6.6798	6.6716	0.975917	56.87	13.2419
39.92	6.66136	6.68064	6.67268	0.980979	56.93	13.2142
39.94	6.66252	6.68148	6.67376	0.942935	56.95	11.9584
39.96	6.66368	6.68232	6.67484	0.964953	57.04	12.5141
39.98	6.66484	6.68316	6.67592	0.981316	57.23	12.8512
40	6.666	6.684	6.677	0.957661	57.14	12.2686
40.02	6.66716	6.68484	6.67808	0.9071	57.07	11.2309
40.04	6.66832	6.68568	6.67916	0.824593	58.02	9.5417
40.06	6.66948	6.68652	6.68024	0.764753	58.55	8.94556
40.08	6.67064	6.68736	6.68132	0.648296	59.43	7.42298
40.1	6.6718	6.6882	6.6824	0.736668	58.99	8.30016
40.12	6.67296	6.68904	6.68348	0.562331	61.72	5.90839
40.14	6.67412	6.68988	6.68456	0.647717	59.54	7.22945
40.16	6.67528	6.69072	6.68564	0.669305	59.61	7.35401
40.18	6.67644	6.69156	6.68672	0.7462	57.86	8.70074
40.2	6.6776	6.6924	6.6878	0.70912	58.55	8.26263
40.22	6.67876	6.69324	6.68888	0.762843	57.49	8.76099
40.24	6.67992	6.69408	6.68996	0.770678	57.55	9.41216
40.26	6.68108	6.69492	6.69104	0.758607	57.67	9.24783
40.28	6.68224	6.69576	6.69212	0.8158	56.96	10.189
40.3	6.6834	6.6966	6.6932	0.821247	57.08	10.0993
40.32	6.68456	6.69744	6.69428	0.854347	56.29	10.5014
40.34	6.68572	6.69828	6.69536	0.845215	56.57	10.8556
40.36	6.68688	6.69912	6.69644	0.855661	56.64	11.181
40.38	6.68804	6.69996	6.69752	0.848332	56.74	10.8978
40.4	6.6892	6.7008	6.6986	0.868031	56.7	11.0281
40.42	6.69036	6.70164	6.69968	0.881303	56.45	11.2841
40.44	6.69152	6.70248	6.70076	0.853279	56.74	10.6907
40.46	6.69268	6.70332	6.70184	0.823899	56.96	9.97809
40.48	6.69384	6.70416	6.70292	0.856135	56.62	10.78
40.5	6.695	6.705	6.704	0.891099	56.21	11.1936
40.52	6.69616	6.70584	6.70508	0.889006	55.64	11.8932
40.54	6.69732	6.70668	6.70616	0.881729	56.18	11.1699
40.56	6.69848	6.70752	6.70724	0.912342	56.05	12.0277
40.58	6.69964	6.70836	6.70832	0.920897	56.26	12.0521
40.6	6.7008	6.7092	6.7094	0.918162	56.07	12.1418
40.62	6.70196	6.71004	6.71048	0.848891	56.72	8.65899
40.64	6.70312	6.71088	6.71156	0.890968	56.47	8.80504
40.66	6.70428	6.71172	6.71264	0.845301	56.75	8.7301
40.68	6.70544	6.71256	6.71372	0.92477	55.55	10.093
40.7	6.7066	6.7134	6.7148	0.864878	56.19	9.25231
40.72	6.70776	6.71424	6.71588	0.897144	56.18	10.6436
40.74	6.70892	6.71508	6.71696	0.890717	55.78	9.2184
40.76	6.71008	6.71592	6.71804	0.988201	56.04	12.1862
40.78	6.71124	6.71676	6.71912	0.858256	57.3	10.4726
40.8	6.7124	6.7176	6.7202	0.83001	56.92	10.0302
40.82	6.71356	6.71844	6.72128	0.839565	56.81	10.2004
40.84	6.71472	6.71928	6.72236	0.873492	57.12	11.0779
40.86	6.71588	6.72012	6.72344	0.800225	57.55	9.86772
40.88	6.71704	6.72096	6.72452	0.797195	57.24	9.82635
40.9	6.7182	6.7218	6.7256	0.834196	56.37	10.807
40.92	6.71936	6.72264	6.72668	0.859129	56.54	10.6339
40.94	6.72052	6.72348	6.72776	0.831141	56.81	10.3223
40.96	6.72168	6.72432	6.72884	0.835272	56.68	10.5491
40.98	6.72284	6.72516	6.72992	0.802658	56.79	10.2097
41	6.724	6.726	6.731	0.803753	56.84	10.0801
41.02	6.72516	6.72684	6.73208	0.812118	56.6	10.422
41.04	6.72632	6.72768	6.73316	0.820484	56.36	10.7639
41.06	6.72748	6.72852	6.73424	0.893395	56.25	11.7941
41.08	6.72864	6.72936	6.73532	0.890486	55.87	11.6177
41.1	6.7298	6.7302	6.7364	0.904166	55.38	12.0629
41.12	6.73096	6.73104	6.73748	0.871692	57.65	10.9747
41.14	6.73212	6.73188	6.73856	0.936416	57.4	12.5141
41.16	6.73328	6.73272	6.73964	0.927975	57.21	12.6015
41.18	6.73444	6.73356	6.74072	0.909526	57.21	11.9043
41.2	6.7356	6.7344	6.7418	0.821115	57.7	9.92573
41.22	6.73676	6.73524	6.74288	0.767428	58.52	9.55633
41.24	6.73792	6.73608	6.74396	0.765789	58.49	9.51612
41.26	6.73908	6.73692	6.74504	0.905959	57.14	11.3651
41.28	6.74024	6.73776	6.74612	0.79362	58.4	9.55633
41.3	6.7414	6.7386	6.7472	0.89546	57.59	10.9458
41.32	6.74256	6.73944	6.74828	0.879797	57.78	10.3361
41.34	6.74372	6.74028	6.74936	0.853729	57.87	10.4541
41.36	6.74488	6.74112	6.75044	0.781861	58.26	10.0957
[truncated: 1,837 more rows]
